# Supplementary material for: Monocytic Differentiation of Human Acute Myeloid Leukemia Cells: A Proteomic and Phosphoproteomic Comparison of FAB-M4/M5 Patients with and without Nucleophosmin 1 Mutations
Source: Int J Mol Sci. 2024 May 7;25(10):5080. doi: 10.3390/ijms25105080 (PMC11121526; doi:10.3390/ijms25105080)
Supplement: Supplementary file 1 [file ijms-25-05080-s001.zip]

Archive with 3 entries (3 files):
- ijms-2809230-supplementary.pdf
- Supplementary File S1_Proteomics data.xlsx
- Supplementary File S2_Phosphoproteomics data.xlsx
