# Supplementary material for: Monocytic Differentiation of Human Acute Myeloid Leukemia Cells: A Proteomic and Phosphoproteomic Comparison of FAB-M4/M5 Patients with and without Nucleophosmin 1 Mutations
Source: Int J Mol Sci. 2024 May 7;25(10):5080. doi: 10.3390/ijms25105080 (PMC11121526; doi:10.3390/ijms25105080)
Supplement: Supplementary file 1 [file ijms-25-05080-s001.zip › Supplementary File S1_Proteomics data.xlsx]

## Sheet: 217_Higher with Ins
REL_F_NPM1-Ins	RELAPSE_NPM1.Ins	with NPM1-Ins	without NPM1-Ins	GOBP name	GOMF name	GOCC name	KEGG name	ANOVA Significant	Peptides	Razor + unique peptides	Unique peptides	Sequence coverage [%]	Unique + razor sequence coverage [%]	Unique sequence coverage [%]	Mol. weight [kDa]	Q-value	Score	Intensity	Intensity L	Intensity H	ANOVA p value	Protein IDs	Majority protein IDs	Protein names	Gene names
0	0	1.33441	-1.33441	anterograde axon cargo transport;anterograde synaptic vesicle transport;antigen processing and presentation;antigen processing and presentation of exogenous antigen;antigen processing and presentation of lipid antigen via MHC class Ib;antigen processing and presentation via MHC class Ib;antigen processing and presentation, exogenous lipid antigen via MHC class Ib;axon cargo transport;biological r…	binding;enzyme binding;GTP-dependent protein binding;phosphatase binding;protein binding;protein phosphatase binding	AP-3 adaptor complex;AP-type membrane coat adaptor complex;cell part;clathrin coated vesicle membrane;coated vesicle membrane;cytoplasmic part;cytoplasmic vesicle membrane;cytoplasmic vesicle part;Golgi apparatus;intracellular membrane-bounded organelle;intracellular organelle;intracellular organelle part;intracellular part;lysosomal membrane;macromolecular complex;membrane;membrane part;membrane…	Lysosome	+	42	42	35	42.6	42.6	36	116.19	0	229.54	12963000000	8244200000	4718400000	0.0325707	O00203-3;O00203	O00203-3;O00203	AP-3 complex subunit beta-1	AP3B1
0	0	1.3574	-1.3574	biological adhesion;biological regulation;catabolic process;cell adhesion;cell migration;cell motility;cell projection organization;cellular catabolic process;cellular component assembly;cellular component movement;cellular component organization;cellular component organization at cellular level;cellular component organization or biogenesis;cellular component organization or biogenesis at cellula…	adenyl nucleotide binding;adenyl ribonucleotide binding;ATP binding;ATPase activity;binding;catalytic activity;cytoskeletal protein binding;hydrolase activity;hydrolase activity, acting on acid anhydrides;hydrolase activity, acting on acid anhydrides, in phosphorus-containing anhydrides;kinesin binding;nucleoside-triphosphatase activity;nucleotide binding;protein binding;purine nucleotide binding…	cell junction;cell part;cell projection part;clathrin-coated vesicle;coated vesicle;cytoplasmic membrane-bounded vesicle;cytoplasmic part;cytoplasmic vesicle;cytoplasmic vesicle membrane;cytoplasmic vesicle part;cytoskeleton;endoplasmic reticulum;endoplasmic reticulum lumen;endoplasmic reticulum part;envelope;extracellular membrane-bounded organelle;extracellular organelle;extracellular region pa…		+	9	9	9	29.5	29.5	29.5	37.808	0	34.918	4155800000	2814300000	1341600000	0.0296421	O14656;O14656-2	O14656	Torsin-1A	TOR1A
0	0	1.44121	-1.44121	anatomical structure development;cellular component organization;cellular component organization at cellular level;cellular component organization or biogenesis;cellular component organization or biogenesis at cellular level;cellular process;COPII vesicle coating;developmental process;endoplasmic reticulum organization;establishment of localization;establishment of protein localization;organelle …		cell part;cytoplasm;cytoplasmic part;cytosol;endoplasmic reticulum membrane;endoplasmic reticulum part;Golgi apparatus;Golgi apparatus part;Golgi membrane;intracellular membrane-bounded organelle;intracellular organelle;intracellular organelle part;intracellular part;membrane;membrane part;membrane-bounded organelle;organelle;organelle membrane;organelle part		+	42	42	42	34.9	34.9	34.9	233.51	0	323.31	7079600000	3994700000	3085000000	0.0247631	O15027;O15027-2;O15027-4;O15027-3;O15027-5	O15027;O15027-2;O15027-4;O15027-3;O15027-5	Protein transport protein Sec16A	SEC16A
0	0	1.39741	-1.39741	cellular component organization;cellular component organization or biogenesis;cellular membrane organization;cellular process;endocytosis;establishment of localization;establishment of localization in cell;establishment of protein localization;exocytosis;Golgi vesicle transport;intracellular transport;membrane invagination;membrane organization;post-Golgi vesicle-mediated transport;protein transp…		cell part;clathrin coated vesicle membrane;clathrin-coated vesicle;coated vesicle;coated vesicle membrane;cytoplasmic membrane-bounded vesicle;cytoplasmic part;cytoplasmic vesicle;cytoplasmic vesicle membrane;cytoplasmic vesicle part;endosomal part;endosome membrane;Golgi apparatus part;integral to membrane;intracellular membrane-bounded organelle;intracellular organelle;intracellular organelle p…		+	7	7	7	36.7	36.7	36.7	37.92	0	135.47	4942300000	2976700000	1965600000	0.0248073	O15126;O15126-2	O15126;O15126-2	Secretory carrier-associated membrane protein 1	SCAMP1
0	0	1.36331	-1.36331	anatomical structure development;biological regulation;cell cycle;cell differentiation;cell division;cell proliferation;cellular component organization;cellular component organization at cellular level;cellular component organization or biogenesis;cellular component organization or biogenesis at cellular level;cellular developmental process;cellular localization;cellular process;cerebral cortex d…		cell part;cytoplasm;cytoplasmic part;cytoskeletal part;cytoskeleton;intermediate filament cytoskeleton;intracellular membrane-bounded organelle;intracellular non-membrane-bounded organelle;intracellular organelle;intracellular organelle part;intracellular part;membrane-bounded organelle;microtubule cytoskeleton;microtubule organizing center;non-membrane-bounded organelle;nucleus;organelle;organel…		+	18	18	16	31.6	31.6	29.2	87.793	0	80.798	1461500000	934840000	526690000	0.0301083	O75410;O75410-2;O75410-7;O75410-3;O75410-6;O75410-5;O75410-4;O75410-8;O95359-2;O95359-6;O95359-1;O95359-5	O75410;O75410-2;O75410-7;O75410-3;O75410-6	Transforming acidic coiled-coil-containing protein 1	TACC1
0	0	1.604	-1.604	activation of signaling protein activity involved in unfolded protein response;biological regulation;biosynthetic process;calcium ion homeostasis;cation homeostasis;cellular biosynthetic process;cellular calcium ion homeostasis;cellular cation homeostasis;cellular chemical homeostasis;cellular component organization;cellular component organization at cellular level;cellular component organization…	beta-tubulin binding;binding;cytoskeletal protein binding;enzyme binding;FFAT motif binding;identical protein binding;microtubule binding;protein binding;protein dimerization activity;protein domain specific binding;protein heterodimerization activity;protein homodimerization activity;tubulin binding	cell part;cytoplasmic part;endoplasmic reticulum;endoplasmic reticulum membrane;endoplasmic reticulum part;Golgi apparatus;Golgi apparatus part;Golgi membrane;integral to membrane;intracellular membrane-bounded organelle;intracellular organelle;intracellular organelle part;intracellular part;intrinsic to membrane;membrane;membrane part;membrane-bounded organelle;organelle;organelle membrane;organ…		+	14	13	13	63	58	58	27.228	0	74.988	2705100000	1715800000	989330000	0.0171841	O95292;O95292-2	O95292	Vesicle-associated membrane protein-associated protein B/C	VAPB
0	0	1.40653	-1.40653	cellular macromolecule metabolic process;cellular metabolic process;cellular process;cellular protein metabolic process;macromolecule metabolic process;macromolecule modification;metabolic process;primary metabolic process;protein deglycosylation;protein maturation;protein metabolic process;protein modification process	asparaginase activity;catalytic activity;hydrolase activity;hydrolase activity, acting on carbon-nitrogen (but not peptide) bonds;hydrolase activity, acting on carbon-nitrogen (but not peptide) bonds, in linear amides;N4-(beta-N-acetylglucosaminyl)-L-asparaginase activity;peptidase activity	cell part;cytoplasmic part;endoplasmic reticulum;extracellular membrane-bounded organelle;extracellular organelle;extracellular region part;extracellular vesicular exosome;intracellular membrane-bounded organelle;intracellular organelle;intracellular part;lysosome;lytic vacuole;membrane-bounded organelle;membrane-bounded vesicle;organelle;vacuole;vesicle	Lysosome;Other glycan degradation	+	9	9	9	39	39	39	37.208	0	182.69	6368700000	4747000000	1621600000	0.0270618	P20933	P20933	N(4)-(beta-N-acetylglucosaminyl)-L-asparaginase;Glycosylasparaginase alpha chain;Glycosylasparaginase beta chain	AGA
0	0	1.72531	-1.72531	2'-deoxyribonucleotide biosynthetic process;2'-deoxyribonucleotide metabolic process;biosynthetic process;cell cycle;cell differentiation;cell proliferation;cellular biosynthetic process;cellular developmental process;cellular metabolic process;cellular nitrogen compound biosynthetic process;cellular nitrogen compound metabolic process;cellular process;cellular response to chemical stimulus;cellu…	adenyl nucleotide binding;adenyl ribonucleotide binding;ATP binding;binding;catalytic activity;kinase activity;nucleobase-containing compound kinase activity;nucleoside phosphate kinase activity;nucleotide binding;nucleotide kinase activity;phosphotransferase activity, phosphate group as acceptor;purine nucleotide binding;purine ribonucleoside triphosphate binding;purine ribonucleotide binding;ri…	cell part;cytoplasmic part;cytosol;intracellular membrane-bounded organelle;intracellular organelle;intracellular organelle lumen;intracellular organelle part;intracellular part;membrane-bounded organelle;membrane-enclosed lumen;mitochondrial intermembrane space;mitochondrial matrix;mitochondrial part;mitochondrion;nucleus;organelle;organelle envelope lumen;organelle lumen;organelle part	Pyrimidine metabolism	+	15	15	15	76.9	76.9	76.9	23.819	0	58.001	9688800000	6183700000	3505200000	0.0115219	P23919;P23919-2	P23919;P23919-2	Thymidylate kinase	DTYMK
0	0	1.69786	-1.69786	alcohol catabolic process;alcohol metabolic process;aldehyde catabolic process;catabolic process;cellular aldehyde metabolic process;cellular catabolic process;cellular metabolic process;cellular process;cellular response to chemical stimulus;cellular response to oxidative stress;cellular response to stimulus;cellular response to stress;ethanol catabolic process;ethanol metabolic process;lipid me…	3-chloroallyl aldehyde dehydrogenase activity;aldehyde dehydrogenase [NAD(P)+] activity;catalytic activity;oxidoreductase activity;oxidoreductase activity, acting on the aldehyde or oxo group of donors;oxidoreductase activity, acting on the aldehyde or oxo group of donors, NAD or NADP as acceptor	cell part;cytoplasm;cytoplasmic part;cytosol;extracellular membrane-bounded organelle;extracellular organelle;extracellular region part;extracellular vesicular exosome;intracellular part;membrane;membrane-bounded organelle;membrane-bounded vesicle;organelle;plasma membrane;vesicle	beta-Alanine metabolism;Drug metabolism - cytochrome P450;Glycolysis / Gluconeogenesis;Histidine metabolism;Metabolism of xenobiotics by cytochrome P450;Phenylalanine metabolism;Tyrosine metabolism	+	15	14	14	42.1	39.5	39.5	51.839	0	146.83	2787100000	2253500000	533600000	0.013581	P43353;P43353-2;P48448	P43353;P43353-2	Aldehyde dehydrogenase family 3 member B1	ALDH3B1
0	0	1.44382	-1.44382	carboxylic acid catabolic process;carboxylic acid metabolic process;catabolic process;cellular catabolic process;cellular ketone metabolic process;cellular lipid catabolic process;cellular lipid metabolic process;cellular macromolecule metabolic process;cellular metabolic process;cellular process;cellular protein metabolic process;fatty acid beta-oxidation;fatty acid catabolic process;fatty acid …	3-hydroxyacyl-CoA dehydrogenase activity;binding;carbon-oxygen lyase activity;catalytic activity;coenzyme binding;cofactor binding;dodecenoyl-CoA delta-isomerase activity;enoyl-CoA hydratase activity;enzyme binding;hydro-lyase activity;intramolecular oxidoreductase activity;intramolecular oxidoreductase activity, transposing C=C bonds;isomerase activity;lyase activity;oxidoreductase activity;oxid…	cell part;cytoplasmic part;cytosol;intracellular membrane-bounded organelle;intracellular organelle;intracellular part;membrane-bounded organelle;microbody;mitochondrion;organelle;peroxisome	Aminobenzoate degradation;Benzoate degradation;beta-Alanine metabolism;Butanoate metabolism;Caprolactam degradation;Fatty acid metabolism;Lysine degradation;Peroxisome;PPAR signaling pathway;Propanoate metabolism;Tryptophan metabolism;Valine, leucine and isoleucine degradation	+	20	20	20	38.2	38.2	38.2	79.494	0	77.253	1031900000	673640000	358280000	0.0240322	Q08426;Q08426-2	Q08426;Q08426-2	Peroxisomal bifunctional enzyme;Enoyl-CoA hydratase/3,2-trans-enoyl-CoA isomerase;3-hydroxyacyl-CoA dehydrogenase	EHHADH
0	0	1.30448	-1.30448	biological regulation;cell surface receptor linked signaling pathway;cellular macromolecule metabolic process;cellular metabolic process;cellular process;cellular protein metabolic process;cellular response to stimulus;enzyme linked receptor protein signaling pathway;establishment of localization;establishment of localization in cell;intracellular signal transduction;intracellular transport;macro…	binding;cAMP-dependent protein kinase activity;catalytic activity;cation binding;cyclic nucleotide-dependent protein kinase activity;enzyme regulator activity;GTPase regulator activity;guanyl-nucleotide exchange factor activity;ion binding;kinase activity;metal ion binding;molecular transducer activity;nucleoside-triphosphatase regulator activity;phosphotransferase activity, alcohol group as acce…	cell part;cytoplasm;cytoplasmic part;cytosol;intracellular membrane-bounded organelle;intracellular organelle;intracellular part;membrane;membrane-bounded organelle;nucleus;organelle;perinuclear region of cytoplasm		+	77	77	76	42.7	42.7	42.7	305.28	0	323.31	2918000000	2617100000	300940000	0.0390628	Q12802-4;Q12802;Q12802-2;Q12802-5	Q12802-4;Q12802;Q12802-2	A-kinase anchor protein 13	AKAP13
0	0	1.80765	-1.80765	biological regulation;cellular macromolecule metabolic process;cellular metabolic process;cellular process;cellular protein metabolic process;cellular response to chemical stimulus;cellular response to organic substance;cellular response to stimulus;cellular response to stress;cellular response to topologically incorrect protein;cellular response to unfolded protein;defense response;defense respo…	enzyme inhibitor activity;enzyme regulator activity;kinase inhibitor activity;kinase regulator activity;protein kinase inhibitor activity;protein kinase regulator activity	cell part;cytoplasm;cytoplasmic part;endoplasmic reticulum;endoplasmic reticulum lumen;endoplasmic reticulum part;endoplasmic reticulum Sec complex;extracellular membrane-bounded organelle;extracellular organelle;extracellular region part;extracellular vesicular exosome;intracellular membrane-bounded organelle;intracellular organelle;intracellular organelle lumen;intracellular organelle part;intr…	Protein processing in endoplasmic reticulum	+	28	28	28	63.5	63.5	63.5	57.579	0	312.26	11568000000	5673100000	5894500000	0.00927125	Q13217	Q13217	DnaJ homolog subfamily C member 3	DNAJC3
0	0	1.50129	-1.50129	biological regulation;cellular component organization;cellular component organization or biogenesis;cellular macromolecule metabolic process;cellular membrane organization;cellular metabolic process;cellular process;endocytosis;endosome to lysosome transport;endosome transport;establishment of localization;establishment of localization in cell;intracellular transport;lysosomal transport;macromole…	adenyl nucleotide binding;adenyl ribonucleotide binding;ATP binding;binding;catalytic activity;kinase activity;nucleotide binding;phosphotransferase activity, alcohol group as acceptor;protein binding;protein kinase activity;purine nucleotide binding;purine ribonucleoside triphosphate binding;purine ribonucleotide binding;receptor binding;ribonucleotide binding;transferase activity;transferase ac…	cell part;clathrin-coated vesicle;coated vesicle;cytoplasmic membrane-bounded vesicle;cytoplasmic part;cytoplasmic vesicle;endosomal part;endosome membrane;Golgi apparatus;intracellular membrane-bounded organelle;intracellular organelle;intracellular organelle part;intracellular part;membrane;membrane-bounded organelle;membrane-bounded vesicle;organelle;organelle membrane;organelle part;perinucle…		+	15	15	15	24	24	24	103.71	0	148.85	1677000000	1069600000	607330000	0.0208734	Q6P3W7	Q6P3W7	SCY1-like protein 2	SCYL2
0	0	1.39602	-1.39602	biological regulation;cellular process;cellular response to stimulus;establishment of localization;establishment of localization in cell;establishment of protein localization;intracellular protein transport;intracellular signal transduction;intracellular transport;metabolic process;protein transport;Rab protein signal transduction;Ras protein signal transduction;regulation of biological process;r…	binding;catalytic activity;GTP binding;GTPase activity;guanyl nucleotide binding;guanyl ribonucleotide binding;hydrolase activity;hydrolase activity, acting on acid anhydrides;hydrolase activity, acting on acid anhydrides, in phosphorus-containing anhydrides;nucleoside-triphosphatase activity;nucleotide binding;purine nucleotide binding;purine ribonucleoside triphosphate binding;purine ribonucleo…	cell part;endomembrane system;membrane;plasma membrane		+	24	24	24	54.4	54.4	54.4	77.637	0	323.31	6380100000	5223300000	1156800000	0.0278101	Q7Z6P3	Q7Z6P3	Ras-related protein Rab-44	RAB44
0	0	1.42361	-1.42361	biological regulation;cell differentiation;cellular developmental process;cellular process;developmental process;muscle cell differentiation;negative regulation of biological process;negative regulation of cell communication;negative regulation of cellular process;negative regulation of intracellular protein kinase cascade;negative regulation of MAPKKK cascade;negative regulation of response to s…		cell part;integral to membrane;integral to nuclear inner membrane;integral to organelle membrane;intracellular organelle part;intracellular part;intrinsic to membrane;intrinsic to nuclear inner membrane;intrinsic to organelle membrane;membrane;membrane part;nuclear membrane;nuclear membrane part;nuclear part;organelle membrane;organelle part		+	18	18	18	35.2	35.2	35.2	56.974	0	137.86	2980100000	1855700000	1124400000	0.0238221	Q8NC56;Q8NC56-2	Q8NC56	LEM domain-containing protein 2	LEMD2
0	0	1.58966	-1.58966	catabolic process;cellular catabolic process;cellular macromolecule catabolic process;cellular macromolecule metabolic process;cellular metabolic process;cellular process;ER-associated protein catabolic process;macromolecule catabolic process;macromolecule metabolic process;metabolic process;modification-dependent macromolecule catabolic process;modification-dependent protein catabolic process;pr…	binding;glycoprotein binding;protein binding	cell part;cytoplasmic part;endoplasmic reticulum lumen;endoplasmic reticulum part;endoplasmic reticulum quality control compartment;intracellular organelle lumen;intracellular organelle part;intracellular part;membrane-enclosed lumen;organelle lumen;organelle part	Protein processing in endoplasmic reticulum	+	11	11	11	37.4	37.4	37.4	51.91	0	48.103	1706200000	1194200000	511990000	0.0148474	Q96DZ1-3;Q96DZ1;Q96DZ1-2	Q96DZ1-3;Q96DZ1;Q96DZ1-2	Endoplasmic reticulum lectin 1	ERLEC1
0	0	1.3081	-1.3081	cellular component assembly;cellular component organization;cellular component organization or biogenesis;cellular macromolecule metabolic process;cellular metabolic process;cellular process;cellular protein metabolic process;defense response;immune response;immune system process;innate immune response;macromolecular complex assembly;macromolecular complex subunit organization;macromolecule metab…	binding;catalytic activity;cation binding;ion binding;ligase activity;metal ion binding;transition metal ion binding;zinc ion binding	cell part;cytoplasm;intracellular part;membrane;plasma membrane		+	12	12	12	25.7	25.7	25.7	54.151	0	25.093	17750000000	8314800000	9434900000	0.0296992	Q9C037-2;Q9C037;Q9C037-3	Q9C037-2;Q9C037;Q9C037-3	Tripartite motif-containing protein 4	TRIM4
0	0	1.72133	-1.72133	biological regulation;cellular component organization;cellular component organization at cellular level;cellular component organization or biogenesis;cellular component organization or biogenesis at cellular level;cellular process;endosome transport;entry into cell of other organism involved in symbiotic interaction;entry into host;entry into host cell;entry into other organism involved in symbio…	actin binding;binding;cytoskeletal protein binding;protein binding	actin filament;axon;cell body;cell part;cell projection;cytoplasmic part;cytoskeletal part;early endosome;endosomal part;endosome;endosome membrane;HOPS complex;intracellular membrane-bounded organelle;intracellular organelle;intracellular organelle part;intracellular part;late endosome;late endosome membrane;lysosomal membrane;lysosome;lytic vacuole;macromolecular complex;membrane;membrane part;…		+	26	26	26	41.7	41.7	41.7	94.693	0	201.36	4796900000	3159900000	1637000000	0.0109882	Q9H269;Q9H269-2	Q9H269;Q9H269-2	Vacuolar protein sorting-associated protein 16 homolog	VPS16
0	0	1.5301	-1.5301	cellular process;establishment of localization;establishment of localization in cell;establishment of protein localization;intracellular protein transport;intracellular transport;protein transport;transport;vesicle-mediated transport	binding;cation binding;ion binding;metal ion binding;nucleotide binding;protein binding;SNARE binding;syntaxin binding;transition metal ion binding;zinc ion binding	cell part;cytoplasmic membrane-bounded vesicle;cytoplasmic part;cytoplasmic vesicle;endocytic vesicle;endosomal part;endosome;endosome membrane;HOPS complex;intracellular membrane-bounded organelle;intracellular organelle;intracellular organelle part;intracellular part;late endosome;late endosome membrane;lysosomal membrane;lysosome;lytic vacuole;macromolecular complex;membrane;membrane part;memb…		+	33	33	33	42.7	42.7	42.7	107.84	0	236.04	15378000000	13795000000	1583300000	0.0192378	Q9H270	Q9H270	Vacuolar protein sorting-associated protein 11 homolog	VPS11
0	0	1.40785	-1.40785	cellular component organization;cellular component organization at cellular level;cellular component organization or biogenesis;cellular component organization or biogenesis at cellular level;cellular process;cytoskeleton organization;organelle organization		cell part;cytoplasmic part;cytoskeleton;cytosol;intracellular non-membrane-bounded organelle;intracellular organelle;intracellular part;membrane;non-membrane-bounded organelle;organelle		+	19	19	19	53.3	53.3	53.3	38.858	0	99.18	2121600000	1739000000	382540000	0.0201766	Q9H939;Q9H939-2	Q9H939;Q9H939-2	Proline-serine-threonine phosphatase-interacting protein 2	PSTPIP2
0	0	1.41474	-1.41474		adenyl nucleotide binding;adenyl ribonucleotide binding;ATP binding;binding;nucleotide binding;purine nucleotide binding;purine ribonucleoside triphosphate binding;purine ribonucleotide binding;ribonucleotide binding	cell part;integral to membrane;intrinsic to membrane;membrane part		+	21	21	21	53	53	53	46.914	0	178.06	3746200000	2879500000	866630000	0.0201891	Q9NXH8	Q9NXH8	Torsin-4A	TOR4A
1.54895	0	1.87396	-1.87396	establishment of localization;establishment of localization in cell;establishment of protein localization;intracellular protein transport;intracellular transport;protein transport;transport	protein transporter activity;substrate-specific transporter activity;transporter activity	cell part;cytoplasmic part;endosome;intracellular membrane-bounded organelle;intracellular organelle;intracellular part;membrane-bounded organelle;nucleus;organelle		+	11	11	11	49.2	49.2	49.2	33.01	0	151.15	3259800000	2432500000	827330000	0.00802085	O14972;O14972-2	O14972;O14972-2	Down syndrome critical region protein 3	DSCR3
1.35921	0	1.70308	-1.70308	anatomical structure development;biological regulation;biosynthetic process;cell differentiation;cellular biosynthetic process;cellular developmental process;cellular macromolecule biosynthetic process;cellular macromolecule metabolic process;cellular metabolic process;cellular nitrogen compound metabolic process;cellular process;developmental process;ectoderm development;macromolecule biosynthet…	binding;cation binding;DNA binding;ion binding;metal ion binding;nucleic acid binding;regulatory region DNA binding;regulatory region nucleic acid binding;RNA polymerase II regulatory region DNA binding;RNA polymerase II regulatory region sequence-specific DNA binding;sequence-specific DNA binding;transcription regulatory region DNA binding;transcription regulatory region sequence-specific DNA bi…	cell part;intracellular membrane-bounded organelle;intracellular organelle;intracellular organelle part;intracellular part;membrane-bounded organelle;nuclear part;nucleoplasm;nucleus;organelle;organelle part		+	4	4	4	10.6	10.6	10.6	58.026	0	54.273	447230000	295920000	151310000	0.0142404	O15156;O15156-2	O15156;O15156-2	Zinc finger and BTB domain-containing protein 7B	ZBTB7B
2.40154	0	1.61699	-2.40154	antigen processing and presentation;antigen processing and presentation of exogenous antigen;antigen processing and presentation of exogenous peptide antigen;antigen processing and presentation of exogenous peptide antigen via MHC class II;antigen processing and presentation of peptide antigen;antigen processing and presentation of peptide antigen via MHC class II;antigen processing and presentat…	adenyl nucleotide binding;adenyl ribonucleotide binding;ATP binding;binding;catalytic activity;hydrolase activity;hydrolase activity, acting on acid anhydrides;hydrolase activity, acting on acid anhydrides, in phosphorus-containing anhydrides;microtubule motor activity;motor activity;nucleoside-triphosphatase activity;nucleotide binding;purine nucleotide binding;purine ribonucleoside triphosphate…	cell part;centrosome;cytoplasmic dynein complex;cytoplasmic part;cytoskeletal part;cytosol;dynein complex;intracellular non-membrane-bounded organelle;intracellular organelle;intracellular organelle part;intracellular part;macromolecular complex;membrane;microtubule;microtubule associated complex;microtubule organizing center;non-membrane-bounded organelle;organelle;organelle part;protein complex	Phagosome;Vasopressin-regulated water reabsorption	+	9	8	8	23.6	20.9	20.9	54.099	0	22.136	1184400000	898010000	286440000	0.00301649	O43237;O43237-2	O43237;O43237-2	Cytoplasmic dynein 1 light intermediate chain 2	DYNC1LI2
1.58338	0	1.46768	-1.58338	cellular component organization;cellular component organization or biogenesis;cellular membrane organization;cellular process;endocytosis;endosome transport;establishment of localization;establishment of localization in cell;establishment of protein localization;intracellular protein transport;intracellular transport;membrane invagination;membrane organization;protein transport;transport;vesicle-…	binding;clathrin binding;protein binding	cell part;cytoplasm;cytoplasmic part;cytosol;early endosome;endosome;extracellular membrane-bounded organelle;extracellular organelle;extracellular region part;extracellular vesicular exosome;intracellular membrane-bounded organelle;intracellular organelle;intracellular part;membrane;membrane-bounded organelle;membrane-bounded vesicle;organelle;vesicle		+	21	21	21	69.5	69.5	69.5	53.818	0	323.31	8165300000	6945500000	1219900000	0.0167271	O60784;O60784-2;O60784-3;O60784-4	O60784;O60784-2;O60784-3;O60784-4	Target of Myb protein 1	TOM1
1.92712	0	1.82453	-1.92712	activation of immune response;activation of innate immune response;axon guidance;biological regulation;cell surface receptor linked signaling pathway;cellular component organization;cellular component organization at cellular level;cellular component organization or biogenesis;cellular component organization or biogenesis at cellular level;cellular macromolecule metabolic process;cellular metabol…	adenyl nucleotide binding;adenyl ribonucleotide binding;ATP binding;binding;catalytic activity;cation binding;histone kinase activity;histone kinase activity (H3-S10 specific);histone serine kinase activity;ion binding;kinase activity;magnesium ion binding;metal ion binding;nucleotide binding;phosphotransferase activity, alcohol group as acceptor;protein kinase activity;protein serine/threonine k…	cell part;cytoplasm;intracellular membrane-bounded organelle;intracellular organelle;intracellular organelle part;intracellular part;membrane-bounded organelle;nuclear part;nucleoplasm;nucleus;organelle;organelle part	MAPK signaling pathway;Neurotrophin signaling pathway	+	25	23	23	38.8	36.7	36.7	89.864	0	108.68	1871200000	1528000000	343230000	0.00707705	O75582;O75582-3;O75582-2	O75582;O75582-3;O75582-2	Ribosomal protein S6 kinase alpha-5	RPS6KA5
1.69983	0	2.16441	-2.16441	anatomical structure development;apoptosis;biological regulation;cardiac cell development;cardiac muscle cell development;cell cycle;cell cycle process;cell death;cell development;cellular component disassembly;cellular component disassembly at cellular level;cellular component disassembly involved in apoptosis;cellular component organization;cellular component organization at cellular level;cell…	structural molecule activity	cell part;cytoplasm;cytoplasmic part;cytoskeletal part;cytosol;envelope;intermediate filament;intracellular membrane-bounded organelle;intracellular organelle;intracellular organelle part;intracellular part;lamin filament;macromolecular complex;membrane;membrane-bounded organelle;nuclear body;nuclear envelope;nuclear lamina;nuclear membrane;nuclear part;nuclear speck;nucleoplasm;nucleoplasm part;…	Arrhythmogenic right ventricular cardiomyopathy (ARVC);Dilated cardiomyopathy;Hypertrophic cardiomyopathy (HCM)	+	73	73	4	77.4	77.4	8.6	74.139	0	323.31	255000000000	174000000000	81117000000	0.00385299	P02545;P02545-3;P02545-6;P02545-5;P02545-4	P02545;P02545-3;P02545-6;P02545-5;P02545-4	Prelamin-A/C;Lamin-A/C	LMNA
2.22681	0	2.04722	-2.22681	acylglycerol metabolic process;aerobic respiration;aging;alcohol metabolic process;anatomical structure development;biological regulation;catabolic process;cell differentiation;cellular aromatic compound metabolic process;cellular catabolic process;cellular component assembly;cellular component organization;cellular component organization or biogenesis;cellular developmental process;cellular lipi…	aminoacylase activity;antioxidant activity;binding;catalase activity;catalytic activity;cation binding;coenzyme binding;cofactor binding;enzyme binding;heme binding;hydrolase activity;hydrolase activity, acting on carbon-nitrogen (but not peptide) bonds;hydrolase activity, acting on carbon-nitrogen (but not peptide) bonds, in linear amides;identical protein binding;ion binding;iron ion binding;me…	adherens junction;anchoring junction;cell junction;cell part;cell-substrate adherens junction;cell-substrate junction;cytoplasmic part;cytosol;endoplasmic reticulum;extracellular membrane-bounded organelle;extracellular organelle;extracellular region part;extracellular vesicular exosome;focal adhesion;Golgi apparatus;intracellular membrane-bounded organelle;intracellular organelle;intracellular o…	Amyotrophic lateral sclerosis (ALS);Methane metabolism;Peroxisome;Tryptophan metabolism	+	39	39	39	65.5	65.5	65.5	59.755	0	323.31	342000000000	290000000000	52290000000	0.00328512	P04040	P04040	Catalase	CAT
1.70662	0	1.84637	-1.84637	biological regulation;carbohydrate catabolic process;carbohydrate metabolic process;catabolic process;cellular carbohydrate catabolic process;cellular carbohydrate metabolic process;cellular catabolic process;cellular lipid catabolic process;cellular lipid metabolic process;cellular metabolic process;cellular process;ceramide catabolic process;ceramide metabolic process;glycolipid catabolic proce…	alpha-galactosidase activity;binding;carbohydrate binding;catalytic activity;galactosidase activity;galactoside binding;hydrolase activity;hydrolase activity, acting on glycosyl bonds;hydrolase activity, hydrolyzing O-glycosyl compounds;identical protein binding;monosaccharide binding;protein binding;protein dimerization activity;protein homodimerization activity;raffinose alpha-galactosidase act…	cell part;cytoplasm;cytoplasmic part;extracellular membrane-bounded organelle;extracellular organelle;extracellular region;extracellular region part;extracellular vesicular exosome;Golgi apparatus;intracellular membrane-bounded organelle;intracellular organelle;intracellular organelle lumen;intracellular organelle part;intracellular part;lysosomal lumen;lysosome;lytic vacuole;membrane-bounded org…	Galactose metabolism;Glycerolipid metabolism;Glycosphingolipid biosynthesis - globo series;Lysosome;Sphingolipid metabolism	+	14	14	14	45.5	45.5	45.5	48.766	0	167.31	4963200000	2563500000	2399600000	0.00786872	P06280	P06280	Alpha-galactosidase A	GLA
1.98711	0	2.31323	-2.31323	cellular component organization;cellular component organization or biogenesis;cellular membrane organization;cellular process;clathrin-mediated endocytosis;endocytosis;establishment of localization;establishment of localization in cell;establishment of protein localization;intracellular protein transport;intracellular transport;membrane invagination;membrane organization;protein transport;recepto…	binding;clathrin binding;clathrin heavy chain binding;peptide binding;protein binding;structural molecule activity	cell part;cell projection membrane;cell projection part;cilium membrane;cilium part;clathrin coat;clathrin coat of coated pit;clathrin coat of trans-Golgi network vesicle;clathrin vesicle coat;cytoplasm;cytoplasmic part;cytoplasmic vesicle part;Golgi apparatus part;intracellular membrane-bounded organelle;intracellular organelle;intracellular organelle part;intracellular part;macromolecular compl…	Bacterial invasion of epithelial cells;Endocrine and other factor-regulated calcium reabsorption;Endocytosis;Huntington's disease;Lysosome	+	11	11	11	34.1	34.1	34.1	23.181	0	49.569	7431500000	4883700000	2547800000	0.00253662	P09497-2;P09497	P09497-2;P09497	Clathrin light chain B	CLTB
1.82411	0	2.22009	-2.22009		2 iron, 2 sulfur cluster binding;binding;cation binding;ion binding;iron-sulfur cluster binding;metal cluster binding;metal ion binding	cell part;cytoplasmic part;intracellular membrane-bounded organelle;intracellular organelle;intracellular part;membrane-bounded organelle;mitochondrion;organelle		+	3	3	3	19.7	19.7	19.7	14.215	0.00013506	3.7223	483820000	333040000	150790000	0.0035868	P0C7P0	P0C7P0	CDGSH iron-sulfur domain-containing protein 3, mitochondrial	CISD3
1.41989	0	1.66397	-1.66397	anatomical structure development;biological regulation;biomineral tissue development;blood coagulation;cell activation;cellular component organization;cellular component organization at cellular level;cellular component organization or biogenesis;cellular component organization or biogenesis at cellular level;cellular process;coagulation;developmental process;establishment of localization;establi…		cell part;cytoplasmic membrane-bounded vesicle;cytoplasmic membrane-bounded vesicle lumen;cytoplasmic part;cytoplasmic vesicle;cytoplasmic vesicle part;extracellular region;extracellular region part;extracellular space;Golgi apparatus;Golgi apparatus part;Golgi membrane;intracellular membrane-bounded organelle;intracellular organelle;intracellular organelle part;intracellular part;lysosome;lytic …		+	6	6	6	38.6	38.6	38.6	17.652	0	60.806	4223100000	3249700000	973410000	0.0135491	P10124	P10124	Serglycin	SRGN
2.89787	0	2.82999	-2.89787	anatomical structure development;anatomical structure morphogenesis;biological regulation;cell surface receptor linked signaling pathway;cellular component organization;cellular component organization or biogenesis;cellular membrane organization;cellular process;cellular response to stimulus;developmental process;endocytosis;enzyme linked receptor protein signaling pathway;establishment of locali…	binding;carbohydrate binding;carboxylic acid binding;catalytic activity;glycoprotein binding;G-protein coupled receptor activity;identical protein binding;insulin-like growth factor-activated receptor activity;isoprenoid binding;kinase activity;lipid binding;mannose binding;molecular transducer activity;monocarboxylic acid binding;monosaccharide binding;phosphoprotein binding;phosphotransferase a…	adherens junction;anchoring junction;cell junction;cell part;cell surface;cell-substrate adherens junction;cell-substrate junction;clathrin coat;clathrin-coated vesicle;coated vesicle;cytoplasmic membrane-bounded vesicle;cytoplasmic part;cytoplasmic vesicle;early endosome;endocytic vesicle;endosome;extracellular membrane-bounded organelle;extracellular organelle;extracellular region part;extracel…	Lysosome	+	74	74	74	40.5	40.5	40.5	274.37	0	323.31	21532000000	10813000000	10719000000	0.000475073	P11717	P11717	Cation-independent mannose-6-phosphate receptor	IGF2R
1.42191	0	1.3277	-1.42191	anatomical structure morphogenesis;developmental process	binding;carboxypeptidase activity;catalytic activity;cation binding;exopeptidase activity;hydrolase activity;ion binding;metal ion binding;metallocarboxypeptidase activity;metalloexopeptidase activity;metallopeptidase activity;peptidase activity;peptidase activity, acting on L-amino acid peptides;transition metal ion binding;zinc ion binding	anchored to membrane;cell part;cell surface;extracellular membrane-bounded organelle;extracellular organelle;extracellular region part;extracellular vesicular exosome;intrinsic to membrane;membrane;membrane part;membrane-bounded organelle;membrane-bounded vesicle;organelle;plasma membrane;vesicle		+	11	11	11	33.6	33.6	33.6	50.513	0	81.37	1577200000	674740000	902440000	0.0276372	P14384	P14384	Carboxypeptidase M	CPM
3.51547	0	2.77301	-3.51547	alkene biosynthetic process;amine biosynthetic process;amine catabolic process;amine metabolic process;arachidonic acid metabolic process;biological regulation;biosynthetic process;carboxylic acid biosynthetic process;carboxylic acid catabolic process;carboxylic acid metabolic process;catabolic process;cellular alkene metabolic process;cellular amine metabolic process;cellular amino acid biosynth…	catalytic activity;gamma-glutamyltransferase activity;transferase activity;transferase activity, transferring acyl groups;transferase activity, transferring amino-acyl groups	anchored to external side of plasma membrane;anchored to membrane;anchored to plasma membrane;cell part;cytoplasmic part;endoplasmic reticulum;extracellular membrane-bounded organelle;extracellular organelle;extracellular region part;extracellular space;extracellular vesicular exosome;integral to membrane;intracellular membrane-bounded organelle;intracellular organelle;intracellular part;intrinsi…	Arachidonic acid metabolism;Cyanoamino acid metabolism;Glutathione metabolism;Taurine and hypotaurine metabolism	+	10	10	10	27.2	27.2	27.2	61.409	0	65.053	1984300000	1020900000	963410000	0.000213066	P19440;A6NGU5;P19440-2;P36268-2;P36268;P36268-3;P19440-3;Q14390;B5MD39;Q9BX51	P19440;A6NGU5;P19440-2;P36268-2;P36268;P36268-3	Gamma-glutamyltranspeptidase 1;Gamma-glutamyltranspeptidase 1 heavy chain;Gamma-glutamyltranspeptidase 1 light chain;Putative gamma-glutamyltranspeptidase 3;Putative gamma-glutamyltranspeptidase 3 heavy chain;Putative gamma-glutamyltranspeptidase 3 light chain;Inactive gamma-glutamyltranspeptidase 2	GGT1;GGT3P;GGT2
1.88064	0	1.98506	-1.98506	alcohol metabolic process;amine metabolic process;anatomical structure morphogenesis;aromatic amino acid family metabolic process;aromatic compound biosynthetic process;benzene-containing compound metabolic process;biological regulation;biosynthetic process;carboxylic acid metabolic process;catecholamine metabolic process;catechol-containing compound metabolic process;cell morphogenesis;cell morp…	aldo-keto reductase (NADP) activity;binding;catalytic activity;coenzyme binding;cofactor binding;NADP binding;nucleotide binding;oxidoreductase activity;oxidoreductase activity, acting on CH-OH group of donors;oxidoreductase activity, acting on the CH-OH group of donors, NAD or NADP as acceptor;sepiapterin reductase activity	cell part;cytoplasm;cytoplasmic part;cytosol;extracellular membrane-bounded organelle;extracellular organelle;extracellular region part;extracellular vesicular exosome;intracellular membrane-bounded organelle;intracellular organelle;intracellular organelle part;intracellular part;membrane-bounded organelle;membrane-bounded vesicle;mitochondrion;nuclear part;nucleoplasm;organelle;organelle part;ve…	Folate biosynthesis	+	8	8	8	43.3	43.3	43.3	28.048	0	80.669	2206600000	911200000	1295400000	0.00573728	P35270	P35270	Sepiapterin reductase	SPR
1.78134	0	1.35691	-1.78134	cellular macromolecule metabolic process;cellular metabolic process;cellular process;cellular protein metabolic process;dephosphorylation;macromolecule metabolic process;macromolecule modification;metabolic process;peptidyl-tyrosine dephosphorylation;phosphate-containing compound metabolic process;phosphorus metabolic process;primary metabolic process;protein dephosphorylation;protein metabolic p…	catalytic activity;hydrolase activity;hydrolase activity, acting on ester bonds;non-membrane spanning protein tyrosine phosphatase activity;phosphatase activity;phosphoprotein phosphatase activity;phosphoric ester hydrolase activity;protein tyrosine phosphatase activity	cell part;cytoplasm;intracellular part		+	14	14	14	29	29	29	68.019	0	38.102	3411500000	1939200000	1472300000	0.0154883	P43378	P43378	Tyrosine-protein phosphatase non-receptor type 9	PTPN9
1.76376	0	1.60615	-1.76376	alcohol metabolic process;carbohydrate catabolic process;carbohydrate metabolic process;catabolic process;cellular carbohydrate catabolic process;cellular carbohydrate metabolic process;cellular glucan metabolic process;cellular macromolecule metabolic process;cellular metabolic process;cellular polysaccharide catabolic process;cellular polysaccharide metabolic process;cellular process;cellular p…	calmodulin-dependent protein kinase activity;catalytic activity;hydrolase activity;hydrolase activity, acting on glycosyl bonds;hydrolase activity, hydrolyzing O-glycosyl compounds;kinase activity;phosphorylase kinase activity;phosphotransferase activity, alcohol group as acceptor;protein kinase activity;protein serine/threonine kinase activity;transferase activity;transferase activity, transferr…	cell part;cytoplasmic part;cytosol;intracellular part;macromolecular complex;membrane;phosphorylase kinase complex;plasma membrane;protein complex	Calcium signaling pathway;Insulin signaling pathway	+	23	23	23	29.6	29.6	29.6	138.41	0	200.71	6924300000	5638400000	1285900000	0.0101259	P46019	P46019	Phosphorylase b kinase regulatory subunit alpha, liver isoform	PHKA2
1.50503	0	1.43295	-1.50503	cellular process;establishment of localization;ion transmembrane transport;ion transport;response to abiotic stimulus;response to pH;response to stimulus;transmembrane transport;transport	active transmembrane transporter activity;adenyl nucleotide binding;adenyl ribonucleotide binding;anion channel activity;anion transmembrane transporter activity;antiporter activity;ATP binding;binding;channel activity;chloride channel activity;gated channel activity;ion channel activity;ion transmembrane transporter activity;nucleotide binding;passive transmembrane transporter activity;purine nu…	cell part;cytoplasmic part;cytoplasmic vesicle;integral to membrane;intracellular organelle;intracellular organelle part;intracellular part;intrinsic to membrane;lysosomal membrane;membrane;membrane part;organelle;organelle membrane;organelle part;vacuolar membrane;vacuolar part;vesicle		+	12	12	12	15.4	15.4	15.4	88.678	0	91.715	2396600000	1574400000	822150000	0.0193976	P51798;P51798-2	P51798;P51798-2	H(+)/Cl(-) exchange transporter 7	CLCN7
1.98551	0	2.1705	-2.1705	acylglycerol transport;calcium ion-dependent exocytosis;cell activation;cell activation involved in immune response;cellular component assembly;cellular component assembly at cellular level;cellular component organization;cellular component organization at cellular level;cellular component organization or biogenesis;cellular component organization or biogenesis at cellular level;cellular macromol…	binding;protein binding;SNAP receptor activity;SNARE binding	apical part of cell;azurophil granule membrane;cell junction;cell part;cell projection;cell surface;cytoplasm;cytoplasmic membrane-bounded vesicle;cytoplasmic part;cytoplasmic vesicle;cytoplasmic vesicle membrane;cytoplasmic vesicle part;endocytic vesicle;endocytic vesicle membrane;endoplasmic reticulum membrane;endoplasmic reticulum part;endosomal part;endosome membrane;extracellular membrane-bo…	SNARE interactions in vesicular transport	+	11	11	11	55.9	55.9	55.9	24.935	0	135.9	7231400000	4454800000	2776600000	0.003432	P51809;P51809-3;P51809-2	P51809;P51809-3;P51809-2	Vesicle-associated membrane protein 7	VAMP7
2.82093	0	2.49538	-2.82093	activation of adenylate cyclase activity;activation of adenylate cyclase activity by G-protein signaling pathway;activation of phospholipase C activity;activation of protein kinase A activity;activation of protein kinase activity;biological regulation;cAMP-mediated signaling;cell communication;cell surface receptor linked signaling pathway;cell-cell signaling;cellular metabolic process;cellular p…	adenyl nucleotide binding;adenyl ribonucleotide binding;adenylate cyclase activity;ATP binding;binding;catalytic activity;cation binding;cyclase activity;ion binding;lyase activity;metal ion binding;nucleotide binding;phosphorus-oxygen lyase activity;purine nucleotide binding;purine ribonucleoside triphosphate binding;purine ribonucleotide binding;ribonucleotide binding	cell part;integral to membrane;intrinsic to membrane;membrane;membrane part;plasma membrane	Bile secretion;Calcium signaling pathway;Chemokine signaling pathway;Dilated cardiomyopathy;Gap junction;Gastric acid secretion;GnRH signaling pathway;Melanogenesis;Oocyte meiosis;Pancreatic secretion;Progesterone-mediated oocyte maturation;Purine metabolism;Salivary secretion;Vascular smooth muscle contraction	+	13	13	12	18.9	18.9	17.4	120.31	0	66.804	815960000	519580000	296380000	0.00117151	P51828	P51828	Adenylate cyclase type 7	ADCY7
2.12034	0	1.77386	-2.12034	anatomical structure development;anatomical structure morphogenesis;anterior/posterior pattern specification;biological regulation;cell differentiation;cell differentiation involved in kidney development;cell morphogenesis;cell morphogenesis involved in differentiation;cellular component morphogenesis;cellular component organization;cellular component organization or biogenesis;cellular developme…	binding;DNA binding;nucleic acid binding;protein binding;protein binding transcription factor activity;protein domain specific binding;regulatory region DNA binding;regulatory region nucleic acid binding;transcription cofactor activity;transcription corepressor activity;transcription factor binding transcription factor activity;transcription regulatory region DNA binding	cell junction;cell part;cell projection part;cytoplasm;cytoskeleton;extracellular membrane-bounded organelle;extracellular organelle;extracellular region part;extracellular vesicular exosome;growth cone;intracellular membrane-bounded organelle;intracellular non-membrane-bounded organelle;intracellular organelle;intracellular organelle part;intracellular part;membrane;membrane-bounded organelle;me…		+	19	19	19	88.1	88.1	88.1	22.693	0	323.31	28285000000	12571000000	15714000000	0.00522457	P80723;P80723-2	P80723;P80723-2	Brain acid soluble protein 1	BASP1
2.43251	0	2.46747	-2.46747	attachment of GPI anchor to protein;biological regulation;blood coagulation;cellular component movement;cellular macromolecule metabolic process;cellular metabolic process;cellular process;cellular protein metabolic process;cellular response to stimulus;chemotaxis;coagulation;C-terminal protein amino acid modification;C-terminal protein lipidation;fibrinolysis;hemostasis;locomotion;macromolecule …	binding;enzyme binding;molecular transducer activity;protein binding;protein domain specific binding;receptor activity;receptor binding;signal transducer activity;signaling receptor activity;U-plasminogen activator receptor activity	adherens junction;anchored to membrane;anchoring junction;cell junction;cell part;cell projection membrane;cell projection part;cell-substrate adherens junction;cell-substrate junction;cytoplasmic part;endoplasmic reticulum lumen;endoplasmic reticulum membrane;endoplasmic reticulum part;extracellular membrane-bounded organelle;extracellular organelle;extracellular region part;extracellular vesicu…	Complement and coagulation cascades	+	7	7	2	33.4	33.4	10	32.016	0	90.674	1571400000	1112000000	459340000	0.00152077	Q03405-3;Q03405	Q03405-3;Q03405	Urokinase plasminogen activator surface receptor	PLAUR
1.53135	0	1.34359	-1.53135	ATP biosynthetic process;ATP hydrolysis coupled proton transport;ATP metabolic process;ATP synthesis coupled proton transport;biological regulation;biosynthetic process;cation homeostasis;cation transport;cell surface receptor linked signaling pathway;cellular biosynthetic process;cellular cation homeostasis;cellular chemical homeostasis;cellular component assembly;cellular component assembly at …	active transmembrane transporter activity;ATPase activity;ATPase activity, coupled;ATPase activity, coupled to movement of substances;ATPase activity, coupled to transmembrane movement of ions;ATPase activity, coupled to transmembrane movement of substances;ATPase binding;binding;catalytic activity;cation transmembrane transporter activity;cation-transporting ATPase activity;enzyme binding;hydrog…	apical plasma membrane;cell part;cytoplasmic part;cytoplasmic vesicle membrane;cytoplasmic vesicle part;endocytic vesicle membrane;endosomal part;endosome membrane;integral to membrane;integral to plasma membrane;intracellular membrane-bounded organelle;intracellular organelle;intracellular organelle part;intracellular part;intrinsic to membrane;intrinsic to plasma membrane;lysosomal membrane;mac…	Collecting duct acid secretion;Epithelial cell signaling in Helicobacter pylori infection;ko05152;Lysosome;Oxidative phosphorylation;Phagosome;Rheumatoid arthritis;Vibrio cholerae infection	+	18	18	18	30.7	30.7	30.7	92.967	0	323.31	7415100000	5417600000	1997500000	0.02102	Q13488;Q13488-2	Q13488;Q13488-2	V-type proton ATPase 116 kDa subunit a isoform 3	TCIRG1
1.51361	0	1.68497	-1.68497	biological adhesion;cell adhesion;cellular process;establishment of localization;establishment of localization in cell;establishment of protein localization;establishment of protein localization to organelle;establishment of protein localization to vacuole;intracellular protein transport;intracellular transport;lysosomal transport;protein targeting;protein targeting to lysosome;protein targeting …	binding;enzyme binding;protein binding;receptor activity	adherens junction;anchoring junction;cell junction;cell part;cell-substrate adherens junction;cell-substrate junction;cytoplasmic part;extracellular membrane-bounded organelle;extracellular organelle;extracellular region part;extracellular vesicular exosome;focal adhesion;integral to membrane;intracellular organelle lumen;intracellular organelle part;intracellular part;intrinsic to membrane;lysos…	Lysosome	+	13	13	13	37.2	37.2	37.2	54.29	0	257.09	6604300000	5271100000	1333200000	0.0123455	Q14108;Q14108-2	Q14108;Q14108-2	Lysosome membrane protein 2	SCARB2
1.61261	0	1.72013	-1.72013	biological regulation;cell proliferation;establishment of localization;establishment of protein localization;establishment of RNA localization;macromolecule metabolic process;metabolic process;mRNA transport;negative regulation of biological process;negative regulation of catalytic activity;negative regulation of cellular metabolic process;negative regulation of cellular process;negative regulati…	binding;enzyme binding;kinase binding;phosphatase binding;protein binding;protein kinase binding;protein phosphatase binding	cell part;cytoplasm;cytoplasmic part;cytoskeleton;extracellular membrane-bounded organelle;extracellular organelle;extracellular region part;extracellular vesicular exosome;intracellular membrane-bounded organelle;intracellular non-membrane-bounded organelle;intracellular organelle;intracellular organelle part;intracellular part;macromolecular complex;membrane;membrane part;membrane-bounded organ…		+	47	47	47	65.1	65.1	65.1	99.326	0	323.31	30769000000	27550000000	3219000000	0.0107529	Q14764	Q14764	Major vault protein	MVP
1.93772	0	2.26954	-2.26954	apoptosis;cell death;cell junction assembly;cell junction organization;cell-substrate junction assembly;cellular component assembly;cellular component assembly at cellular level;cellular component disassembly;cellular component disassembly at cellular level;cellular component disassembly involved in apoptosis;cellular component organization;cellular component organization at cellular level;cellul…	ankyrin binding;binding;cytoskeletal protein binding;protein binding;structural constituent of muscle;structural molecule activity	adherens junction;anchoring junction;cell junction;cell part;cell-substrate adherens junction;cell-substrate junction;contractile fiber part;costamere;cytoplasm;cytoplasmic part;cytoskeleton;cytosol;extracellular membrane-bounded organelle;extracellular organelle;extracellular region part;extracellular vesicular exosome;focal adhesion;hemidesmosome;intermediate filament cytoskeleton;intracellular…		+	321	321	2	69.5	69.5	0.6	531.78	0	323.31	212000000000	160000000000	51641000000	0.00285089	Q15149	Q15149	Plectin	PLEC
2.30554	0	1.53566	-2.30554		structural constituent of cytoskeleton;structural molecule activity	cell part;cytoplasm;cytoskeleton;intracellular non-membrane-bounded organelle;intracellular organelle;intracellular part;non-membrane-bounded organelle;organelle	Pathways in cancer;Thyroid cancer	+	18	18	18	44.1	44.1	44.1	53.29	0	207.16	2773200000	1739800000	1033400000	0.00389139	Q16204	Q16204	Coiled-coil domain-containing protein 6	CCDC6
1.6425	0	1.44692	-1.6425	cellular process;endosome transport;establishment of localization;establishment of localization in cell;establishment of protein localization;intracellular protein transport;intracellular transport;protein transport;retrograde transport, endosome to Golgi;transport;vesicle-mediated transport	protein transporter activity;substrate-specific transporter activity;transporter activity	cell part;cytoplasmic part;cytosol;early endosome;endosome;intracellular membrane-bounded organelle;intracellular organelle;intracellular part;late endosome;macromolecular complex;membrane part;membrane-bounded organelle;organelle;protein complex;retromer complex		+	15	13	13	46.7	44.6	44.6	39.154	0	119.27	3102700000	2096800000	1005900000	0.0157915	Q4G0F5	Q4G0F5	Vacuolar protein sorting-associated protein 26B	VPS26B
1.79039	0	1.57591	-1.79039	biological regulation;biosynthetic process;cellular biosynthetic process;cellular macromolecule biosynthetic process;cellular macromolecule metabolic process;cellular metabolic process;cellular nitrogen compound metabolic process;cellular process;macromolecule biosynthetic process;macromolecule metabolic process;metabolic process;negative regulation of biological process;negative regulation of bi…	binding;core promoter proximal region DNA binding;core promoter proximal region sequence-specific DNA binding;DNA binding;nucleic acid binding;nucleic acid binding transcription factor activity;regulatory region DNA binding;regulatory region nucleic acid binding;RNA polymerase II core promoter proximal region sequence-specific DNA binding;RNA polymerase II core promoter proximal region sequence-s…	cell part;intracellular membrane-bounded organelle;intracellular organelle;intracellular organelle part;intracellular part;membrane-bounded organelle;nuclear part;nucleoplasm;organelle;organelle part		+	13	13	13	23.2	23.2	23.2	93.594	0	68.077	997450000	641250000	356200000	0.0116245	Q5T0F9-2;Q5T0F9-3;Q5T0F9;Q5T0F9-4	Q5T0F9-2;Q5T0F9-3;Q5T0F9	Coiled-coil and C2 domain-containing protein 1B	CC2D1B
1.71492	0	2.11716	-2.11716	cellular process;endosome transport;establishment of localization;establishment of localization in cell;establishment of protein localization;intracellular transport;protein transport;retrograde transport, endosome to Golgi;transport;vesicle-mediated transport	binding;lipid binding	cell part;cytoplasmic part;early endosome;early endosome membrane;endosomal part;endosome;endosome membrane;intracellular membrane-bounded organelle;intracellular organelle;intracellular organelle part;intracellular part;macromolecular complex;membrane;membrane-bounded organelle;organelle;organelle membrane;organelle part;plasma membrane;protein complex;WASH complex		+	49	49	9	56.5	56.5	12.8	147.18	0	323.31	7515300000	4959400000	2556000000	0.00432639	Q641Q2;Q641Q2-2	Q641Q2;Q641Q2-2	WASH complex subunit FAM21A	FAM21A
1.52505	0	1.75988	-1.75988	anterograde axon cargo transport;anterograde synaptic vesicle transport;axon cargo transport;biological regulation;cell projection organization;cellular component movement;cellular component organization;cellular component organization at cellular level;cellular component organization or biogenesis;cellular component organization or biogenesis at cellular level;cellular process;cytoskeleton organ…	binding;cytoskeletal protein binding;gamma-tubulin binding;protein binding;protein C-terminus binding;tubulin binding	BLOC complex;BLOC-1 complex;cell part;centrosome;cytoplasmic part;cytoskeletal part;cytosolic part;endosome;gamma-tubulin complex;intracellular membrane-bounded organelle;intracellular non-membrane-bounded organelle;intracellular organelle;intracellular organelle part;intracellular part;macromolecular complex;membrane-bounded organelle;microtubule organizing center;microtubule organizing center p…		+	6	6	6	74.6	74.6	74.6	15.961	0	117.5	2410900000	1895000000	515930000	0.0104747	Q6QNY1;Q6QNY1-2	Q6QNY1;Q6QNY1-2	Biogenesis of lysosome-related organelles complex 1 subunit 2	BLOC1S2
1.30918	0	1.64314	-1.64314	biological regulation;regulation of biological quality;regulation of blood pressure;response to chemical stimulus;response to hypoxia;response to oxygen levels;response to stimulus;response to stress	angiotensin receptor activity;angiotensin type II receptor activity;binding;G-protein coupled receptor activity;molecular transducer activity;peptide binding;peptide receptor activity;peptide receptor activity, G-protein coupled;receptor activity;signal transducer activity;signaling receptor activity;transmembrane signaling receptor activity	cell cortex;cell part;cytoplasm;cytoplasmic part;cytoplasmic vesicle membrane;cytoplasmic vesicle part;endoplasmic reticulum membrane;endoplasmic reticulum part;Golgi apparatus part;Golgi membrane;integral to membrane;intracellular membrane-bounded organelle;intracellular organelle;intracellular organelle part;intracellular part;intrinsic to membrane;membrane;membrane part;membrane-bounded organe…		+	4	4	1	35.2	35.2	10.7	17.419	0	106.83	5766100000	4286400000	1479800000	0.0146755	Q6RW13;Q6RW13-4;Q6RW13-3;Q6RW13-5	Q6RW13	Type-1 angiotensin II receptor-associated protein	AGTRAP
1.91754	0	2.37858	-2.37858	establishment of localization;establishment of protein localization;protein transport;transport	binding;clathrin binding;protein binding	AP-1 adaptor complex;AP-type membrane coat adaptor complex;cell part;clathrin adaptor complex;cytoplasm;cytoplasmic part;cytoplasmic vesicle part;cytosol;Golgi apparatus;Golgi apparatus part;intracellular membrane-bounded organelle;intracellular organelle;intracellular organelle part;intracellular part;macromolecular complex;membrane part;membrane-bounded organelle;nuclear part;nucleoplasm;nucleu…		+	11	11	11	19.1	19.1	19.1	99.37	0	35.866	354310000	238470000	115840000	0.00187056	Q6ULP2-5;Q6ULP2-2;Q6ULP2-4;Q6ULP2;Q6ULP2-3	Q6ULP2-5;Q6ULP2-2;Q6ULP2-4;Q6ULP2;Q6ULP2-3	Aftiphilin	AFTPH
1.92101	0	2.02728	-2.02728					+	9	9	9	46.8	46.8	46.8	37.976	0	144.7	2908800000	750020000	2158700000	0.00585191	Q6ZSR9	Q6ZSR9	Uncharacterized protein FLJ45252
1.9399	0	2.1848	-2.1848	biological regulation;cellular component organization;cellular component organization at cellular level;cellular component organization or biogenesis;cellular component organization or biogenesis at cellular level;cellular membrane fusion;cellular membrane organization;cellular process;cholesterol efflux;cholesterol transport;establishment of localization;establishment of localization in cell;est…	binding;protein binding;SNAP receptor activity;SNARE binding	cell part;cytoplasmic membrane-bounded vesicle;cytoplasmic part;cytoplasmic vesicle;endocytic vesicle;endomembrane system;endosomal part;endosome membrane;extracellular membrane-bounded organelle;extracellular organelle;extracellular region part;extracellular vesicular exosome;Golgi apparatus part;Golgi membrane;integral to membrane;intracellular membrane-bounded organelle;intracellular organelle…	Phagosome	+	11	11	11	47.8	47.8	47.8	31.642	0	161.05	3251200000	2189900000	1061200000	0.00342542	Q86Y82	Q86Y82	Syntaxin-12	STX12
2.224	0	2.45906	-2.45906		1-phosphatidylinositol binding;binding;cation binding;ion binding;lipid binding;metal ion binding;phosphatidylinositol binding;phospholipid binding;transition metal ion binding;zinc ion binding	cell part;cytoplasmic part;cytosol;early endosome;endosome;intracellular membrane-bounded organelle;intracellular organelle;intracellular part;membrane-bounded organelle;nucleus;organelle		+	20	20	20	61.7	61.7	61.7	46.323	0	189.97	6356000000	4104100000	2251900000	0.00165121	Q8IWB7	Q8IWB7	WD repeat and FYVE domain-containing protein 1	WDFY1
1.69203	0	1.78664	-1.78664	acylglycerol biosynthetic process;acylglycerol metabolic process;alcohol catabolic process;alcohol metabolic process;alditol catabolic process;alditol metabolic process;biological regulation;biosynthetic process;carbohydrate catabolic process;carbohydrate metabolic process;carboxylic acid biosynthetic process;carboxylic acid metabolic process;catabolic process;cellular biosynthetic process;cellul…	binding;catalytic activity;channel regulator activity;coenzyme binding;cofactor binding;glycerol-3-phosphate dehydrogenase [NAD+] activity;ion channel binding;NAD binding;nucleotide binding;oxidoreductase activity;oxidoreductase activity, acting on CH-OH group of donors;oxidoreductase activity, acting on the CH-OH group of donors, NAD or NADP as acceptor;protein binding;sodium channel regulator a…	cell part;cytoplasmic part;cytosol;extracellular membrane-bounded organelle;extracellular organelle;extracellular region part;extracellular vesicular exosome;glycerol-3-phosphate dehydrogenase complex;intracellular part;macromolecular complex;membrane;membrane-bounded organelle;membrane-bounded vesicle;organelle;plasma membrane;protein complex;vesicle	Glycerophospholipid metabolism	+	15	15	15	42.2	42.2	42.2	38.418	0	40.5	2517300000	1618700000	898620000	0.00891254	Q8N335;P21695-2;P21695	Q8N335	Glycerol-3-phosphate dehydrogenase 1-like protein	GPD1L
1.33629	0	1.67284	-1.67284	biological regulation;catabolic process;cellular catabolic process;cellular macromolecule catabolic process;cellular macromolecule metabolic process;cellular metabolic process;cellular process;cellular protein metabolic process;macromolecule catabolic process;macromolecule metabolic process;macromolecule modification;metabolic process;modification-dependent macromolecule catabolic process;modific…	binding;calcium ion binding;catalytic activity;cation binding;cysteine-type endopeptidase activity;cysteine-type peptidase activity;endopeptidase activity;hydrolase activity;ion binding;metal ion binding;peptidase activity;peptidase activity, acting on L-amino acid peptides;small conjugating protein-specific protease activity;ubiquitin-specific protease activity	cell part;cytoplasm;cytoplasmic part;Golgi apparatus;intracellular membrane-bounded organelle;intracellular organelle;intracellular part;membrane;membrane-bounded organelle;organelle		+	8	8	8	5.8	5.8	5.8	181.65	0	13.213	233160000	112130000	121030000	0.014789	Q8NFA0;Q8NFA0-2;P35125-3;P35125-2;P35125	Q8NFA0	Ubiquitin carboxyl-terminal hydrolase 32	USP32
1.62596	0	1.71486	-1.71486	alcohol metabolic process;amine metabolic process;amine transport;biosynthetic process;cation transport;cellular amine metabolic process;cellular biogenic amine metabolic process;cellular biosynthetic process;cellular lipid metabolic process;cellular metabolic process;cellular nitrogen compound metabolic process;cellular process;choline transport;establishment of localization;ethanolamine-contain…	active transmembrane transporter activity;amine transmembrane transporter activity;choline transmembrane transporter activity;substrate-specific transmembrane transporter activity;substrate-specific transporter activity;transmembrane transporter activity;transporter activity	cell part;cytoplasmic part;extracellular membrane-bounded organelle;extracellular organelle;extracellular region part;extracellular vesicular exosome;integral to membrane;intracellular organelle part;intracellular part;intrinsic to membrane;membrane;membrane part;membrane-bounded organelle;membrane-bounded vesicle;mitochondrial membrane;mitochondrial outer membrane;mitochondrial part;organelle;or…		+	14	14	14	22.8	22.8	22.8	73.301	0	110.59	4102400000	2101100000	2001200000	0.0107439	Q8WWI5;Q8WWI5-3;Q8WWI5-2	Q8WWI5;Q8WWI5-3;Q8WWI5-2	Choline transporter-like protein 1	SLC44A1
3.00052	0	2.66365	-3.00052	autophagy;biological regulation;catabolic process;cellular catabolic process;cellular metabolic process;cellular process;cellular response to stimulus;establishment of localization;establishment of localization in cell;establishment of protein localization;intracellular protein transport;intracellular signal transduction;intracellular transport;metabolic process;protein transport;Rab protein sign…	binding;catalytic activity;GTP binding;GTPase activity;guanyl nucleotide binding;guanyl ribonucleotide binding;hydrolase activity;hydrolase activity, acting on acid anhydrides;hydrolase activity, acting on acid anhydrides, in phosphorus-containing anhydrides;nucleoside-triphosphatase activity;nucleotide binding;purine nucleotide binding;purine ribonucleoside triphosphate binding;purine ribonucleo…	autophagic vacuole;cell part;cytoplasmic membrane-bounded vesicle;cytoplasmic part;cytoplasmic vesicle;cytosol;endocytic vesicle;endosome;intracellular membrane-bounded organelle;intracellular organelle;intracellular part;membrane;membrane-bounded organelle;membrane-bounded vesicle;mitochondrion;organelle;vacuole;vesicle		+	7	7	7	50.2	50.2	50.2	23.124	0	54.913	2027600000	1029100000	998450000	0.00051506	Q969Q5	Q969Q5	Ras-related protein Rab-24	RAB24
1.54385	0	1.47246	-1.54385	4-hydroxyproline metabolic process;amine metabolic process;apoptosis;apoptosis in response to endoplasmic reticulum stress;biological regulation;brown fat cell differentiation;calcium ion homeostasis;calcium ion transport;calcium ion transport into cytosol;carboxylic acid metabolic process;cation homeostasis;cation transport;cell death;cell differentiation;cell redox homeostasis;cellular amine me…	catalytic activity;disulfide oxidoreductase activity;intramolecular oxidoreductase activity;intramolecular oxidoreductase activity, interconverting keto- and enol-groups;intramolecular oxidoreductase activity, transposing S-S bonds;isomerase activity;oxidoreductase activity;oxidoreductase activity, acting on a sulfur group of donors;oxidoreductase activity, acting on a sulfur group of donors, dis…	cell part;cytoplasmic part;endoplasmic reticulum;endoplasmic reticulum lumen;endoplasmic reticulum membrane;endoplasmic reticulum part;intracellular membrane-bounded organelle;intracellular organelle;intracellular organelle lumen;intracellular organelle part;intracellular part;membrane;membrane part;membrane-bounded organelle;membrane-enclosed lumen;organelle;organelle lumen;organelle membrane;or…	Protein processing in endoplasmic reticulum;Vibrio cholerae infection	+	24	24	23	56.4	56.4	54.1	54.392	0	323.31	19686000000	12260000000	7426000000	0.0174669	Q96HE7;Q7Z6L1-3;Q7Z6L1;Q7Z6L1-2;Q7Z6L1-4	Q96HE7	ERO1-like protein alpha	ERO1L
2.34137	0	2.0033	-2.34137	9-cis-retinoic acid biosynthetic process;9-cis-retinoic acid metabolic process;androgen metabolic process;biological regulation;biosynthetic process;C21-steroid hormone metabolic process;carboxylic acid metabolic process;cell differentiation;cellular biosynthetic process;cellular developmental process;cellular hormone metabolic process;cellular ketone metabolic process;cellular lipid metabolic pr…	alcohol dehydrogenase (NAD) activity;catalytic activity;isomerase activity;oxidoreductase activity;oxidoreductase activity, acting on CH-OH group of donors;oxidoreductase activity, acting on the CH-OH group of donors, NAD or NADP as acceptor;racemase and epimerase activity;retinol dehydrogenase activity;steroid dehydrogenase activity;steroid dehydrogenase activity, acting on the CH-OH group of do…	cell part;cytoplasmic part;endoplasmic reticulum membrane;endoplasmic reticulum part;integral to endoplasmic reticulum membrane;integral to membrane;integral to organelle membrane;intracellular organelle part;intracellular part;intrinsic to endoplasmic reticulum membrane;intrinsic to membrane;intrinsic to organelle membrane;membrane;membrane part;organelle membrane;organelle part	Retinol metabolism	+	10	10	10	46.4	46.4	46.4	35.227	0	79.191	1717300000	346590000	1370700000	0.00313408	Q9BPW9;Q9BPW9-4;Q9BPW9-2;Q9BPW9-3	Q9BPW9;Q9BPW9-4;Q9BPW9-2;Q9BPW9-3	Dehydrogenase/reductase SDR family member 9	DHRS9
1.30505	0	1.36366	-1.36366			cell part;cytoplasmic part;integral to membrane;intracellular organelle part;intracellular part;intrinsic to membrane;lysosomal membrane;membrane;membrane part;organelle membrane;organelle part;vacuolar membrane;vacuolar part		+	5	5	5	18.1	18.1	18.1	55.614	0	9.4468	2129700000	1389700000	740020000	0.0257442	Q9BSA9;Q9BSA9-2	Q9BSA9;Q9BSA9-2	Transmembrane protein 175	TMEM175
2.53236	0	2.45389	-2.53236	activation of caspase activity;apoptosis;biological regulation;cell death;cellular process;death;positive regulation of caspase activity;positive regulation of catalytic activity;positive regulation of hydrolase activity;positive regulation of molecular function;positive regulation of peptidase activity;programmed cell death;regulation of biological process;regulation of catalytic activity;regula…	apoptotic protease activator activity;caspase activator activity;caspase regulator activity;enzyme activator activity;enzyme regulator activity;peptidase activator activity;peptidase regulator activity	cell part;cytoplasmic part;integral to membrane;intracellular membrane-bounded organelle;intracellular organelle;intracellular organelle part;intracellular part;intrinsic to membrane;membrane;membrane part;membrane-bounded organelle;mitochondrial membrane;mitochondrial part;mitochondrion;nucleus;organelle;organelle membrane;organelle part		+	19	19	19	64.9	64.9	64.9	52.723	0	323.31	13304000000	9658200000	3645600000	0.001269	Q9BXK5;Q9BXK5-2;Q9BXK5-4	Q9BXK5;Q9BXK5-2	Bcl-2-like protein 13	BCL2L13
1.40859	0	1.57516	-1.57516	anion transport;cellular process;chloride transport;establishment of localization;inorganic anion transport;ion transmembrane transport;ion transport;transmembrane transport;transport	anion channel activity;anion transmembrane transporter activity;channel activity;chloride channel activity;gated channel activity;intracellular calcium activated chloride channel activity;ion channel activity;ion gated channel activity;ion transmembrane transporter activity;passive transmembrane transporter activity;substrate-specific channel activity;substrate-specific transmembrane transporter …	cell part;chloride channel complex;extracellular membrane-bounded organelle;extracellular organelle;extracellular region part;extracellular vesicular exosome;ion channel complex;macromolecular complex;membrane;membrane part;membrane-bounded organelle;membrane-bounded vesicle;organelle;plasma membrane;protein complex;vesicle		+	5	5	5	22.7	22.7	22.7	38.486	0	37.01	1217900000	407700000	810220000	0.017137	Q9C0H2-3;Q9C0H2-2;Q9C0H2;Q9C0H2-4	Q9C0H2-3;Q9C0H2-2;Q9C0H2;Q9C0H2-4	Protein tweety homolog 3	TTYH3
1.80494	0	1.85324	-1.85324	activation of immune response;activation of innate immune response;biological regulation;cell surface receptor linked signaling pathway;cellular process;cellular response to stimulus;cytoplasmic pattern recognition receptor signaling pathway;defense response;defense response to bacterium;defense response to Gram-positive bacterium;defense response to virus;immune effector process;immune response;…	binding;CARD domain binding;identical protein binding;protein binding;protein dimerization activity;protein domain specific binding;protein homodimerization activity	cell part;cytoplasm;cytoplasmic part;cytosol;intracellular part;membrane;plasma membrane	ko05152;NOD-like receptor signaling pathway	+	17	17	16	36.8	36.8	34.9	62.24	0	88.886	1919900000	1117900000	802010000	0.0071663	Q9H257;Q9H257-2;Q9H257-3	Q9H257;Q9H257-2;Q9H257-3	Caspase recruitment domain-containing protein 9	CARD9
2.55744	0	2.44916	-2.55744	alcohol metabolic process;anatomical structure development;anatomical structure formation involved in morphogenesis;angiogenesis;anterior/posterior pattern specification;biological regulation;carbohydrate metabolic process;cell surface receptor linked signaling pathway;cellular carbohydrate metabolic process;cellular macromolecule metabolic process;cellular metabolic process;cellular process;cell…	catalytic activity;fucosyltransferase activity;peptide-O-fucosyltransferase activity;transferase activity;transferase activity, transferring glycosyl groups;transferase activity, transferring hexosyl groups	cell part;cytoplasmic part;endoplasmic reticulum;intracellular membrane-bounded organelle;intracellular organelle;intracellular part;membrane;membrane-bounded organelle;organelle	Other types of O-glycan biosynthesis	+	9	9	9	31.7	31.7	31.7	43.955	0	105.47	6429500000	4009400000	2420100000	0.00124057	Q9H488;Q9H488-2	Q9H488	GDP-fucose protein O-fucosyltransferase 1	POFUT1
2.35389	0	2.39958	-2.39958	biological regulation;biosynthetic process;cellular biosynthetic process;cellular component organization;cellular component organization at cellular level;cellular component organization or biogenesis;cellular component organization or biogenesis at cellular level;cellular macromolecule biosynthetic process;cellular macromolecule metabolic process;cellular metabolic process;cellular nitrogen comp…	binding;cation binding;chromatin binding;DNA binding;ion binding;metal ion binding;molecular transducer activity;nucleic acid binding;signal transducer activity;transition metal ion binding;zinc ion binding	cell part;intracellular membrane-bounded organelle;intracellular non-membrane-bounded organelle;intracellular organelle;intracellular organelle part;intracellular part;membrane-bounded organelle;non-membrane-bounded organelle;nuclear part;nucleolus;nucleus;organelle;organelle part		+	19	19	19	37.7	37.7	37.7	78.395	0	323.31	692190000	578120000	114070000	0.00177413	Q9HB58;Q9HB58-6;Q9HB58-3;Q9HB58-7;Q9HB58-5;Q9HB58-2;Q9HB58-4	Q9HB58;Q9HB58-6;Q9HB58-3;Q9HB58-7;Q9HB58-5;Q9HB58-2	Sp110 nuclear body protein	SP110
1.30682	0	1.34684	-1.34684	biological regulation;catabolic process;cellular catabolic process;cellular macromolecule catabolic process;cellular macromolecule metabolic process;cellular metabolic process;cellular process;cellular response to chemical stimulus;cellular response to misfolded protein;cellular response to organic substance;cellular response to stimulus;cellular response to stress;cellular response to topologica…		cell part;cytoplasmic part;endoplasmic reticulum lumen;endoplasmic reticulum part;intracellular organelle lumen;intracellular organelle part;intracellular part;membrane;membrane-enclosed lumen;organelle lumen;organelle part		+	4	4	4	29.4	29.4	29.4	23.598	0	101.54	4647700000	2728800000	1918800000	0.0275583	Q9HCN8	Q9HCN8	Stromal cell-derived factor 2-like protein 1	SDF2L1
3.13913	0	2.74324	-3.13913	biological regulation;cell surface receptor linked signaling pathway;cellular process;cellular response to stimulus;establishment of localization;establishment of localization in cell;establishment of protein localization;glutamate signaling pathway;G-protein coupled receptor protein signaling pathway;intracellular protein transport;intracellular transport;metabotropic glutamate receptor signalin…	binding;glutamate receptor binding;G-protein-coupled receptor binding;metabotropic glutamate receptor binding;protein binding;receptor binding	basal part of cell;cell junction;cell part;cytoplasm;cytoplasmic part;cytosol;intracellular part;membrane;plasma membrane;postsynaptic membrane;synapse part;synaptic membrane		+	17	17	17	57.1	57.1	57.1	39.836	0	216.42	1883900000	1035000000	848920000	0.000450103	Q9NSC5;Q9NSC5-5;Q9NSC5-2;Q9NSC5-4;Q9NSC5-3;Q86YM7-3;Q86YM7-2;Q9NSB8-2;Q9NSB8;Q86YM7	Q9NSC5;Q9NSC5-5;Q9NSC5-2	Homer protein homolog 3	HOMER3
1.59149	0	1.78396	-1.78396	biological regulation;biosynthetic process;cellular biosynthetic process;cellular macromolecule biosynthetic process;cellular macromolecule metabolic process;cellular metabolic process;cellular nitrogen compound metabolic process;cellular process;macromolecule biosynthetic process;macromolecule metabolic process;metabolic process;nitrogen compound metabolic process;nucleic acid metabolic process;…		cell part;cytoplasm;intracellular membrane-bounded organelle;intracellular organelle;intracellular part;membrane-bounded organelle;nucleus;organelle		+	7	7	7	60.1	60.1	60.1	21.09	0	91.664	4269100000	2925700000	1343400000	0.00961205	Q9NX08	Q9NX08	COMM domain-containing protein 8	COMMD8
3.65715	0	3.33526	-3.65715	biological regulation;biosynthetic process;cation transport;cellular biosynthetic process;cellular macromolecule biosynthetic process;cellular macromolecule metabolic process;cellular metabolic process;cellular nitrogen compound metabolic process;cellular process;establishment of localization;ion transport;macromolecule biosynthetic process;macromolecule metabolic process;metabolic process;metal …		cell part;cytoplasmic membrane-bounded vesicle;cytoplasmic part;cytoplasmic vesicle;intracellular membrane-bounded organelle;intracellular organelle;intracellular part;membrane-bounded organelle;membrane-bounded vesicle;nucleus;organelle;vesicle		+	11	11	11	77.3	77.3	77.3	21.819	0	323.31	9829100000	7111300000	2717700000	9.10826e-05	Q9P000;Q9P000-2	Q9P000;Q9P000-2	COMM domain-containing protein 9	COMMD9
2.10634	0	2.24694	-2.24694	biological regulation;biosynthetic process;cation transport;cellular biosynthetic process;cellular macromolecule biosynthetic process;cellular macromolecule metabolic process;cellular metabolic process;cellular nitrogen compound metabolic process;cellular process;establishment of localization;ion transport;macromolecule biosynthetic process;macromolecule metabolic process;metabolic process;metal …		cell part;cytoplasm;intracellular membrane-bounded organelle;intracellular organelle;intracellular part;membrane-bounded organelle;nucleus;organelle		+	10	10	10	59.5	59.5	59.5	22.151	0	81.34	2903500000	2127800000	775780000	0.00271526	Q9UBI1	Q9UBI1	COMM domain-containing protein 3	COMMD3
1.39423	0	1.65477	-1.65477		catalytic activity;dipeptidyl-peptidase activity;exopeptidase activity;hydrolase activity;peptidase activity;peptidase activity, acting on L-amino acid peptides;serine hydrolase activity;serine-type peptidase activity	cell part;cytoplasmic membrane-bounded vesicle;cytoplasmic part;cytoplasmic vesicle;cytosol;extracellular membrane-bounded organelle;extracellular organelle;extracellular region part;extracellular vesicular exosome;Golgi apparatus;intracellular membrane-bounded organelle;intracellular organelle;intracellular part;lysosome;lytic vacuole;membrane-bounded organelle;membrane-bounded vesicle;organelle…		+	18	18	18	47.4	47.4	47.4	54.341	0	323.31	22147000000	15046000000	7101300000	0.0139706	Q9UHL4	Q9UHL4	Dipeptidyl peptidase 2	DPP7
1.53838	0	1.47025	-1.53838	anterograde axon cargo transport;anterograde synaptic vesicle transport;axon cargo transport;cellular component movement;cellular process;cytoskeleton-dependent intracellular transport;establishment of localization;establishment of localization in cell;establishment of protein localization;establishment of protein localization to organelle;establishment of protein localization to vacuole;intracel…	binding;enzyme binding;GTPase binding;protein binding;Rab GTPase binding;Ras GTPase binding;small GTPase binding	AP-type membrane coat adaptor complex;cell part;clathrin adaptor complex;cytoplasmic part;cytoplasmic vesicle membrane;cytoplasmic vesicle part;Golgi apparatus;intracellular membrane-bounded organelle;intracellular organelle;intracellular organelle part;intracellular part;lysosomal membrane;lysosome;lytic vacuole;macromolecular complex;membrane;membrane part;membrane-bounded organelle;organelle;o…	Lysosome	+	18	18	16	61.7	61.7	56.9	46.939	0	234.49	10639000000	6643200000	3995400000	0.0176396	Q9Y2T2	Q9Y2T2	AP-3 complex subunit mu-1	AP3M1
0	2.8151	2.64732	-2.8151	anatomical structure morphogenesis;biological regulation;biosynthetic process;cellular biosynthetic process;cellular macromolecule biosynthetic process;cellular macromolecule metabolic process;cellular metabolic process;cellular process;cellular protein metabolic process;developmental process;establishment of localization;establishment of RNA localization;gene expression;macromolecule biosyntheti…	binding;mRNA 3'-UTR binding;mRNA 5'-UTR binding;mRNA binding;nucleic acid binding;nucleotide binding;RNA binding;translation regulator activity	cell part;cytoplasm;cytoplasmic part;cytosol;intracellular membrane-bounded organelle;intracellular organelle;intracellular part;membrane-bounded organelle;nucleus;organelle		+	19	16	16	40.9	35.8	35.8	63.704	0	111.5	7664000000	3571200000	4092800000	0.000486746	O00425;O00425-2	O00425	Insulin-like growth factor 2 mRNA-binding protein 3	IGF2BP3
0	2.86705	2.3919	-2.86705	biological regulation;cell surface receptor linked signaling pathway;cellular process;cellular response to chemical stimulus;cellular response to cytokine stimulus;cellular response to organic substance;cellular response to stimulus;cytokine-mediated signaling pathway;establishment of localization;establishment of localization in cell;establishment of protein localization;intracellular protein tr…	protein transporter activity;substrate-specific transporter activity;transporter activity	cell part;cytoplasmic part;cytosol;extracellular membrane-bounded organelle;extracellular organelle;extracellular region part;extracellular vesicular exosome;intracellular organelle part;intracellular part;membrane-bounded organelle;membrane-bounded vesicle;nuclear part;nucleoplasm;organelle;organelle part;vesicle		+	19	19	14	44.9	44.9	36.9	57.886	0	323.31	23111000000	14218000000	8893300000	0.000651865	O00629	O00629	Importin subunit alpha-3	KPNA4
0	1.56212	1.49277	-1.56212	cellular component organization;cellular component organization at cellular level;cellular component organization or biogenesis;cellular component organization or biogenesis at cellular level;cellular membrane fusion;cellular membrane organization;cellular process;endosome transport;establishment of localization;establishment of localization in cell;establishment of protein localization;Golgi org…	binding;protein binding;SNAP receptor activity;SNARE binding;syntaxin binding	adherens junction;anchoring junction;cell junction;cell part;cell-substrate adherens junction;cell-substrate junction;cytoplasm;cytoplasmic part;cytosol;endomembrane system;focal adhesion;Golgi apparatus;Golgi apparatus part;Golgi cisterna;Golgi membrane;integral to membrane;intracellular membrane-bounded organelle;intracellular non-membrane-bounded organelle;intracellular organelle;intracellular…	SNARE interactions in vesicular transport	+	7	7	1	32.2	32.2	3.6	34.812	0	19.669	920840000	613400000	307440000	0.014809	O14662-2	O14662-2	Syntaxin-16	STX16
0	1.91024	1.32887	-1.91024	amine catabolic process;amine metabolic process;branched chain family amino acid catabolic process;branched chain family amino acid metabolic process;carboxylic acid catabolic process;carboxylic acid metabolic process;catabolic process;cellular amine metabolic process;cellular amino acid catabolic process;cellular amino acid metabolic process;cellular catabolic process;cellular ketone metabolic p…	[3-methyl-2-oxobutanoate dehydrogenase (acetyl-transferring)] kinase activity;adenyl nucleotide binding;adenyl ribonucleotide binding;ATP binding;binding;catalytic activity;kinase activity;nucleotide binding;phosphotransferase activity, alcohol group as acceptor;protein kinase activity;protein serine/threonine kinase activity;purine nucleotide binding;purine ribonucleoside triphosphate binding;pu…	cell part;cytoplasmic part;dihydrolipoyl dehydrogenase complex;intracellular membrane-bounded organelle;intracellular organelle;intracellular organelle part;intracellular part;macromolecular complex;membrane-bounded organelle;mitochondrial alpha-ketoglutarate dehydrogenase complex;mitochondrial part;mitochondrial tricarboxylic acid cycle enzyme complex;mitochondrion;organelle;organelle part;prote…		+	9	9	9	40	40	40	37.767	0	63.132	1521500000	859500000	662030000	0.0105458	O14874-2;O14874-3;O14874	O14874-2;O14874-3;O14874	[3-methyl-2-oxobutanoate dehydrogenase [lipoamide]] kinase, mitochondrial	BCKDK
0	1.45753	1.69596	-1.69596	cellular macromolecule metabolic process;cellular metabolic process;cellular process;cellular protein metabolic process;'de novo' posttranslational protein folding;'de novo' protein folding;macromolecule metabolic process;metabolic process;primary metabolic process;protein folding;protein metabolic process	binding;selenium binding	cell part;cytoplasmic part;endoplasmic reticulum lumen;endoplasmic reticulum part;extracellular membrane-bounded organelle;extracellular organelle;extracellular region part;extracellular vesicular exosome;intracellular organelle lumen;intracellular organelle part;intracellular part;membrane-bounded organelle;membrane-bounded vesicle;membrane-enclosed lumen;organelle;organelle lumen;organelle part…		+	7	7	7	51.2	51.2	51.2	17.79	0	145.82	5700400000	4365000000	1335400000	0.0102562	O60613;O60613-2	O60613	15 kDa selenoprotein	2015-09-01
0	1.95768	2.20211	-2.20211	biological regulation;cellular process;ER to Golgi vesicle-mediated transport;establishment of localization;establishment of localization in cell;establishment of protein localization;Golgi vesicle transport;intracellular transport;positive regulation of biological process;positive regulation of catabolic process;positive regulation of macromolecule metabolic process;positive regulation of metabo…		cell part;cytoplasmic membrane-bounded vesicle;cytoplasmic part;cytoplasmic vesicle;endoplasmic reticulum membrane;endoplasmic reticulum part;endoplasmic reticulum-Golgi intermediate compartment;endoplasmic reticulum-Golgi intermediate compartment membrane;Golgi apparatus part;Golgi membrane;integral to membrane;intracellular membrane-bounded organelle;intracellular organelle;intracellular organe…	Phagosome;SNARE interactions in vesicular transport	+	12	12	12	43.3	43.3	43.3	24.593	0	235.48	18518000000	12581000000	5937700000	0.00254094	O75396	O75396	Vesicle-trafficking protein SEC22b	SEC22B
0	3.18137	2.47398	-3.18137	amine metabolic process;aminoglycan biosynthetic process;aminoglycan metabolic process;biological regulation;biosynthetic process;carbohydrate biosynthetic process;carbohydrate metabolic process;cellular biosynthetic process;cellular carbohydrate metabolic process;cellular macromolecule biosynthetic process;cellular macromolecule metabolic process;cellular metabolic process;cellular process;cellu…	binding;catalytic activity;cation binding;enzyme activator activity;enzyme regulator activity;galactosylgalactosylxylosylprotein 3-beta-glucuronosyltransferase activity;glucuronosyltransferase activity;ion binding;metal ion binding;phosphatase activator activity;phosphatase regulator activity;protein phosphatase activator activity;protein phosphatase regulator activity;transferase activity;transf…	cell part;cis-Golgi network;cytoplasmic part;extracellular membrane-bounded organelle;extracellular organelle;extracellular region part;extracellular vesicular exosome;Golgi apparatus;Golgi apparatus part;Golgi membrane;integral to membrane;intracellular membrane-bounded organelle;intracellular organelle;intracellular organelle part;intracellular part;intrinsic to membrane;membrane;membrane part;…	Glycosaminoglycan biosynthesis - chondroitin sulfate;Glycosaminoglycan biosynthesis - heparan sulfate	+	8	8	8	38.4	38.4	38.4	34.624	0	25.926	2216800000	1016000000	1200700000	0.000367823	O94766-2;O94766	O94766-2;O94766	Galactosylgalactosylxylosylprotein 3-beta-glucuronosyltransferase 3	B3GAT3
0	1.88311	1.776	-1.88311	catabolic process;cellular catabolic process;cellular macromolecule catabolic process;cellular macromolecule metabolic process;cellular metabolic process;cellular process;ER-associated protein catabolic process;macromolecule catabolic process;macromolecule metabolic process;metabolic process;modification-dependent macromolecule catabolic process;modification-dependent protein catabolic process;pr…		cell part;cytoplasm;cytoplasmic part;endoplasmic reticulum;endoplasmic reticulum membrane;endoplasmic reticulum part;extracellular membrane-bounded organelle;extracellular organelle;extracellular region part;extracellular vesicular exosome;integral to membrane;intracellular membrane-bounded organelle;intracellular organelle;intracellular organelle part;intracellular part;intrinsic to membrane;mac…		+	26	26	22	63.7	63.7	55.2	37.839	0	323.31	47243000000	31468000000	15775000000	0.00577942	O94905;O94905-2;O94905-3	O94905	Erlin-2	ERLIN2
0	3.47458	2.80945	-3.47458	ameboidal cell migration;anatomical structure development;anatomical structure morphogenesis;androgen metabolic process;biological regulation;biosynthetic process;carboxylic acid metabolic process;catabolic process;cell differentiation;cell migration;cell motility;cell surface receptor linked signaling pathway;cellular biosynthetic process;cellular catabolic process;cellular component movement;ce…	aldehyde-lyase activity;binding;carbon-carbon lyase activity;carboxy-lyase activity;catalytic activity;cofactor binding;lyase activity;pyridoxal phosphate binding;sphinganine-1-phosphate aldolase activity;vitamin B6 binding;vitamin binding	cell part;cytoplasmic part;endoplasmic reticulum;endoplasmic reticulum membrane;endoplasmic reticulum part;integral to endoplasmic reticulum membrane;integral to membrane;integral to organelle membrane;intracellular membrane-bounded organelle;intracellular organelle;intracellular organelle part;intracellular part;intrinsic to endoplasmic reticulum membrane;intrinsic to membrane;intrinsic to organ…	Sphingolipid metabolism	+	17	17	17	33.3	33.3	33.3	63.523	0	74.259	2333000000	1776700000	556360000	0.000159411	O95470	O95470	Sphingosine-1-phosphate lyase 1	SGPL1
0	2.04318	1.94289	-2.04318	biological regulation;cellular localization;cellular macromolecule localization;cellular process;chemical homeostasis;homeostatic process;interaction with host;interspecies interaction between organisms;intracellular mRNA localization;localization;macromolecule localization;multi-organism process;positive regulation of biological process;positive regulation of reproductive process;positive regula…	binding;double-stranded RNA binding;nucleic acid binding;RNA binding	cell body;cell part;cell projection;cytoplasm;cytoplasmic part;cytoskeletal part;dendrite;endoplasmic reticulum;extracellular membrane-bounded organelle;extracellular organelle;extracellular region part;extracellular vesicular exosome;intracellular membrane-bounded organelle;intracellular non-membrane-bounded organelle;intracellular organelle;intracellular organelle part;intracellular part;macrom…		+	12	11	11	29.2	27.8	27.8	54.933	0	41.099	2408400000	1131700000	1276700000	0.00366681	O95793-2;O95793;O95793-3	O95793-2;O95793;O95793-3	Double-stranded RNA-binding protein Staufen homolog 1	STAU1
0	2.90409	2.01661	-2.90409		catalytic activity;hydrolase activity	cell part;integral to membrane;intrinsic to membrane;membrane part		+	20	20	20	42.1	42.1	42.1	63.243	0	139.56	4138200000	2880300000	1257900000	0.000925635	O95870;O95870-2	O95870;O95870-2	Abhydrolase domain-containing protein 16A	ABHD16A
0	2.15888	1.33953	-2.15888	age-dependent response to oxidative stress;age-dependent response to reactive oxygen species;amine metabolic process;anatomical structure development;apoptotic mitochondrial changes;behavior;biological regulation;biosynthetic process;carboxylic acid metabolic process;cation homeostasis;cell development;cell differentiation;cellular amine metabolic process;cellular amino acid metabolic process;cel…	antioxidant activity;binding;catalytic activity;cation binding;DNA binding;identical protein binding;ion binding;manganese ion binding;metal ion binding;nucleic acid binding;oxidoreductase activity;oxidoreductase activity, acting on superoxide radicals as acceptor;oxygen binding;protein binding;superoxide dismutase activity;transition metal ion binding	cell part;cytoplasmic part;extracellular membrane-bounded organelle;extracellular organelle;extracellular region part;extracellular vesicular exosome;intracellular membrane-bounded organelle;intracellular non-membrane-bounded organelle;intracellular organelle;intracellular organelle lumen;intracellular organelle part;intracellular part;membrane;membrane-bounded organelle;membrane-bounded vesicle;…	Huntington's disease;Peroxisome	+	11	11	11	76.1	76.1	76.1	19.73	0	323.31	27418000000	24230000000	3188300000	0.00629985	P04179-4;P04179;P04179-2;P04179-3	P04179-4;P04179;P04179-2	Superoxide dismutase [Mn], mitochondrial	SOD2
0	2.23211	1.47012	-2.23211	antigen processing and presentation;antigen processing and presentation of exogenous antigen;antigen processing and presentation of exogenous peptide antigen;antigen processing and presentation of exogenous peptide antigen via MHC class II;antigen processing and presentation of peptide antigen;antigen processing and presentation of peptide antigen via MHC class II;antigen processing and presentat…	aspartic-type endopeptidase activity;aspartic-type peptidase activity;catalytic activity;endopeptidase activity;hydrolase activity;peptidase activity;peptidase activity, acting on L-amino acid peptides	cell part;cytoplasmic membrane-bounded vesicle;cytoplasmic part;cytoplasmic vesicle;extracellular membrane-bounded organelle;extracellular organelle;extracellular region;extracellular region part;extracellular space;extracellular vesicular exosome;intracellular membrane-bounded organelle;intracellular organelle;intracellular organelle lumen;intracellular organelle part;intracellular part;lysosoma…	ko05152;Lysosome	+	24	24	24	63.1	63.1	63.1	44.552	0	323.31	120000000000	105000000000	15311000000	0.00495841	P07339	P07339	Cathepsin D;Cathepsin D light chain;Cathepsin D heavy chain	CTSD
0	2.10305	1.5443	-2.10305	actin filament-based movement;actin filament-based process;actin-mediated cell contraction;actin-myosin filament sliding;anatomical structure development;apoptosis;astrocyte development;astrocyte differentiation;Bergmann glial cell differentiation;biological regulation;cell death;cell development;cell differentiation;cellular component disassembly;cellular component disassembly at cellular level;…	binding;double-stranded RNA binding;glycoprotein binding;identical protein binding;nucleic acid binding;protein binding;protein C-terminus binding;RNA binding;scaffold protein binding;structural constituent of cytoskeleton;structural constituent of eye lens;structural molecule activity	adherens junction;anchoring junction;cell junction;cell leading edge;cell part;cell projection;cell-substrate adherens junction;cell-substrate junction;cytoplasm;cytoplasmic part;cytoskeletal part;cytoskeleton;cytosol;extracellular membrane-bounded organelle;extracellular organelle;extracellular region part;extracellular vesicular exosome;focal adhesion;intermediate filament;intermediate filament…		+	65	65	55	94.2	94.2	81.5	53.651	0	323.31	1370000000000	1280000000000	97176000000	0.0057655	P08670;P14136-3;P14136;P14136-2;Q16352	P08670	Vimentin	VIM
0	1.87201	1.88308	-1.88308	alcohol catabolic process;alcohol metabolic process;amine metabolic process;aminoglycan catabolic process;aminoglycan metabolic process;biosynthetic process;carbohydrate biosynthetic process;carbohydrate catabolic process;carbohydrate metabolic process;catabolic process;cellular carbohydrate catabolic process;cellular carbohydrate metabolic process;cellular catabolic process;cellular lipid metabo…	beta-galactosidase activity;binding;carbohydrate binding;catalytic activity;galactosidase activity;galactoside binding;hydrolase activity;hydrolase activity, acting on glycosyl bonds;hydrolase activity, hydrolyzing O-glycosyl compounds;monosaccharide binding;sugar binding	cell part;cytoplasm;cytoplasmic part;extracellular membrane-bounded organelle;extracellular organelle;extracellular region part;extracellular vesicular exosome;Golgi apparatus;intracellular membrane-bounded organelle;intracellular organelle;intracellular organelle lumen;intracellular organelle part;intracellular part;lysosomal lumen;membrane-bounded organelle;membrane-bounded vesicle;membrane-enc…	Galactose metabolism;Glycosaminoglycan degradation;Glycosphingolipid biosynthesis - ganglio series;Lysosome;Other glycan degradation;Sphingolipid metabolism	+	19	19	18	35.5	35.5	33.7	72.75	0	168.78	13182000000	9312400000	3869200000	0.00490924	P16278-3;P16278;P16278-2	P16278-3;P16278;P16278-2	Beta-galactosidase	GLB1
0	2.21561	1.46461	-2.21561	alcohol catabolic process;alcohol metabolic process;biological regulation;carbohydrate catabolic process;carbohydrate homeostasis;carbohydrate metabolic process;carbohydrate phosphorylation;carbohydrate transport;catabolic process;cellular carbohydrate catabolic process;cellular carbohydrate metabolic process;cellular chemical homeostasis;cellular glucose homeostasis;cellular homeostasis;cellular…	adenyl nucleotide binding;adenyl ribonucleotide binding;ATP binding;binding;carbohydrate kinase activity;catalytic activity;fructokinase activity;glucokinase activity;hexokinase activity;kinase activity;mannokinase activity;nucleotide binding;phosphotransferase activity, alcohol group as acceptor;purine nucleotide binding;purine ribonucleoside triphosphate binding;purine ribonucleotide binding;ri…	cell part;cytoplasmic part;cytosol;intracellular membrane-bounded organelle;intracellular organelle;intracellular organelle part;intracellular part;membrane;membrane part;membrane raft;membrane-bounded organelle;mitochondrial membrane;mitochondrial outer membrane;mitochondrial part;mitochondrion;organelle;organelle membrane;organelle outer membrane;organelle part;outer membrane	Amino sugar and nucleotide sugar metabolism;Butirosin and neomycin biosynthesis;Carbohydrate digestion and absorption;Fructose and mannose metabolism;Galactose metabolism;Glycolysis / Gluconeogenesis;Insulin signaling pathway;Starch and sucrose metabolism;Streptomycin biosynthesis;Type II diabetes mellitus	+	51	51	45	54.1	54.1	49.1	102.48	0	323.31	50983000000	42516000000	8467000000	0.00513271	P19367;P19367-4;P19367-2;P19367-3	P19367;P19367-4;P19367-2;P19367-3	Hexokinase-1	HK1
0	1.6736	1.48249	-1.6736	biological regulation;blood coagulation;cell activation;cellular macromolecule metabolic process;cellular metabolic process;cellular process;cellular protein metabolic process;cellular response to stimulus;coagulation;hemostasis;intracellular protein kinase cascade;intracellular signal transduction;macromolecule metabolic process;macromolecule modification;metabolic process;multicellular organism…	adenyl nucleotide binding;adenyl ribonucleotide binding;ATP binding;binding;calcium-independent protein kinase C activity;catalytic activity;cation binding;enzyme binding;ion binding;kinase activity;metal ion binding;nucleotide binding;phosphotransferase activity, alcohol group as acceptor;protein binding;protein kinase activity;protein kinase C activity;protein serine/threonine kinase activity;p…	cell junction;cell part;cell-cell junction;cytoplasm;cytoplasmic part;cytosol;extracellular membrane-bounded organelle;extracellular organelle;extracellular region part;extracellular vesicular exosome;intracellular part;membrane;membrane-bounded organelle;membrane-bounded vesicle;organelle;plasma membrane;vesicle	Tight junction;Vascular smooth muscle contraction	+	6	6	5	12.3	12.3	10.7	59.52	0	7.208	1469900000	1098600000	371310000	0.012928	P24723-2;P24723	P24723-2;P24723	Protein kinase C eta type	PRKCH
0	2.19443	1.81448	-2.19443	carboxylic acid catabolic process;carboxylic acid metabolic process;catabolic process;cellular catabolic process;cellular component organization;cellular component organization at cellular level;cellular component organization or biogenesis;cellular component organization or biogenesis at cellular level;cellular ketone metabolic process;cellular lipid catabolic process;cellular lipid metabolic pr…	active transmembrane transporter activity;adenyl nucleotide binding;adenyl ribonucleotide binding;ATP binding;ATPase activity;ATPase activity, coupled;ATPase activity, coupled to movement of substances;ATPase activity, coupled to transmembrane movement of substances;binding;catalytic activity;hydrolase activity;hydrolase activity, acting on acid anhydrides;hydrolase activity, acting on acid anhyd…	cell part;cytoplasmic part;cytosol;integral to membrane;intracellular membrane-bounded organelle;intracellular organelle;intracellular organelle lumen;intracellular organelle part;intracellular part;intrinsic to membrane;membrane;membrane part;membrane-bounded organelle;membrane-enclosed lumen;microbody;microbody lumen;microbody membrane;microbody part;mitochondrial inner membrane;mitochondrial m…	ABC transporters;Peroxisome	+	20	20	20	32.8	32.8	32.8	75.475	0	124.85	7914700000	4467300000	3447400000	0.00362339	P28288;P28288-2;P28288-3	P28288;P28288-2	ATP-binding cassette sub-family D member 3	ABCD3
0	1.51783	1.95803	-1.95803	acute inflammatory response;anatomical structure formation involved in morphogenesis;angiogenesis;angiogenesis involved in wound healing;biological regulation;blood coagulation;blood coagulation, intrinsic pathway;carbohydrate homeostasis;chemical homeostasis;coagulation;defense response;developmental process;energy homeostasis;glucose homeostasis;hemostasis;homeostatic process;inflammatory respo…	carboxypeptidase activity;catalytic activity;exopeptidase activity;hydrolase activity;peptidase activity;peptidase activity, acting on L-amino acid peptides;serine hydrolase activity;serine-type carboxypeptidase activity;serine-type exopeptidase activity;serine-type peptidase activity	basal part of cell;cell part;cytoplasmic part;extracellular membrane-bounded organelle;extracellular organelle;extracellular region part;extracellular vesicular exosome;intracellular membrane-bounded organelle;intracellular organelle;intracellular part;lysosome;lytic vacuole;membrane;membrane-bounded organelle;membrane-bounded vesicle;organelle;plasma membrane;vacuole;vesicle	Protein digestion and absorption	+	13	13	1	28.8	28.8	2	55.799	0	240.13	18138000000	13341000000	4797300000	0.00574343	P42785	P42785	Lysosomal Pro-X carboxypeptidase	PRCP
0	2.09547	2.16063	-2.16063	acid secretion;alcohol metabolic process;amine metabolic process;arachidonic acid metabolic process;arachidonic acid secretion;biological regulation;biosynthetic process;blood coagulation;carboxylic acid biosynthetic process;carboxylic acid metabolic process;carboxylic acid transport;cardiolipin acyl-chain remodeling;cardiolipin metabolic process;catabolic process;cell activation;cellular amine m…	binding;calcium ion binding;calcium-dependent phospholipase A2 activity;calcium-dependent phospholipid binding;carboxylic ester hydrolase activity;catalytic activity;cation binding;hydrolase activity;hydrolase activity, acting on ester bonds;ion binding;lipase activity;lipid binding;lysophospholipase activity;metal ion binding;phospholipase A2 activity;phospholipase activity;phospholipid binding	cell part;cytoplasm;cytoplasmic membrane-bounded vesicle;cytoplasmic part;cytoplasmic vesicle;cytosol;endoplasmic reticulum membrane;endoplasmic reticulum part;Golgi apparatus;intracellular membrane-bounded organelle;intracellular organelle;intracellular organelle part;intracellular part;membrane;membrane part;membrane-bounded organelle;membrane-bounded vesicle;mitochondrial inner membrane;mitoch…	alpha-Linolenic acid metabolism;Arachidonic acid metabolism;Ether lipid metabolism;Fat digestion and absorption;Fc epsilon RI signaling pathway;Glycerophospholipid metabolism;GnRH signaling pathway;Linoleic acid metabolism;Long-term depression;MAPK signaling pathway;Pancreatic secretion;Toxoplasmosis;Vascular smooth muscle contraction;VEGF signaling pathway	+	21	21	21	37.8	37.8	37.8	85.238	0	315.65	2323700000	1578800000	744920000	0.00240775	P47712	P47712	Cytosolic phospholipase A2;Phospholipase A2;Lysophospholipase	PLA2G4A
0	2.62312	1.88904	-2.62312	biological regulation;carboxylic acid catabolic process;carboxylic acid metabolic process;catabolic process;cell differentiation;cellular catabolic process;cellular developmental process;cellular ketone metabolic process;cellular lipid catabolic process;cellular lipid metabolic process;cellular macromolecule metabolic process;cellular metabolic process;cellular process;cellular protein metabolic …	acyl-CoA dehydrogenase activity;binding;catalytic activity;coenzyme binding;cofactor binding;flavin adenine dinucleotide binding;long-chain-acyl-CoA dehydrogenase activity;oxidoreductase activity;oxidoreductase activity, acting on the CH-CH group of donors	cell part;cytoplasm;cytoplasmic part;intracellular membrane-bounded organelle;intracellular non-membrane-bounded organelle;intracellular organelle;intracellular organelle lumen;intracellular organelle part;intracellular part;membrane;membrane-bounded organelle;membrane-enclosed lumen;mitochondrial inner membrane;mitochondrial matrix;mitochondrial membrane;mitochondrial nucleoid;mitochondrial part…	Fatty acid metabolism	+	41	41	41	70.7	70.7	70.7	70.389	0	323.31	104000000000	79911000000	24312000000	0.00169707	P49748;P49748-3;P49748-2	P49748;P49748-3;P49748-2	Very long-chain specific acyl-CoA dehydrogenase, mitochondrial	ACADVL
0	2.08441	1.35657	-2.08441	biosynthetic process;carbohydrate biosynthetic process;carbohydrate metabolic process;carbohydrate transport;cellular carbohydrate metabolic process;cellular macromolecule metabolic process;cellular metabolic process;cellular process;cellular protein metabolic process;CMP-N-acetylneuraminate transport;dolichol-linked oligosaccharide biosynthetic process;establishment of localization;glycosylation…	active transmembrane transporter activity;carbohydrate transmembrane transporter activity;cation transmembrane transporter activity;cation:sugar symporter activity;CMP-N-acetylneuraminate transmembrane transporter activity;ion transmembrane transporter activity;nucleotide-sugar transmembrane transporter activity;pyrimidine nucleotide sugar transmembrane transporter activity;secondary active trans…	cell part;cytoplasmic part;Golgi apparatus;Golgi apparatus part;Golgi membrane;integral to membrane;integral to plasma membrane;intracellular membrane-bounded organelle;intracellular organelle;intracellular organelle part;intracellular part;intrinsic to membrane;intrinsic to plasma membrane;membrane;membrane part;membrane-bounded organelle;organelle;organelle membrane;organelle part;plasma membra…		+	3	3	3	11.5	11.5	11.5	29.918	0	4.8275	338440000	181510000	156930000	0.00708967	P78382-2;P78382	P78382-2;P78382	CMP-sialic acid transporter	SLC35A1
0	2.54438	1.71648	-2.54438	adaptive immune response;adaptive immune response based on somatic recombination of immune receptors built from immunoglobulin superfamily domains;anatomical structure development;B cell activation;B cell differentiation;biological adhesion;biological regulation;cell activation;cell adhesion;cell adhesion mediated by integrin;cell differentiation;cell migration;cell motility;cell surface receptor…	binding;catalytic activity;cation binding;cytokine receptor binding;endopeptidase activity;growth factor receptor binding;hydrolase activity;integrin binding;interleukin-6 receptor binding;ion binding;metal ion binding;metalloendopeptidase activity;metallopeptidase activity;Notch binding;PDZ domain binding;peptidase activity;peptidase activity, acting on L-amino acid peptides;protein binding;prot…	actin cytoskeleton;apical plasma membrane;cell part;cell surface;cytoplasm;cytoskeleton;integral to membrane;integral to plasma membrane;intracellular non-membrane-bounded organelle;intracellular organelle;intracellular part;intrinsic to membrane;intrinsic to plasma membrane;membrane;membrane part;membrane raft;non-membrane-bounded organelle;organelle;plasma membrane;plasma membrane part	Alzheimer's disease;Epithelial cell signaling in Helicobacter pylori infection;Notch signaling pathway	+	16	16	16	29.4	29.4	29.4	93.02	0	103.73	819480000	584820000	234660000	0.00281168	P78536;P78536-2	P78536;P78536-2	Disintegrin and metalloproteinase domain-containing protein 17	ADAM17
0	2.09534	2.06174	-2.09534	biological regulation;cellular component organization;cellular component organization or biogenesis;cellular process;cellular response to acid;cellular response to amine stimulus;cellular response to amino acid stimulus;cellular response to chemical stimulus;cellular response to endogenous stimulus;cellular response to organic nitrogen;cellular response to organic substance;cellular response to s…		cell part;cytoplasmic part;endosomal part;intracellular membrane-bounded organelle;intracellular organelle;intracellular organelle part;intracellular part;lysosome;lytic vacuole;macromolecular complex;membrane part;membrane-bounded organelle;organelle;organelle part;protein complex;Ragulator complex;vacuole		+	5	5	5	85.9	85.9	85.9	10.741	0	71.163	3101400000	2341800000	759640000	0.00382085	Q0VGL1	Q0VGL1	Ragulator complex protein LAMTOR4;Ragulator complex protein LAMTOR4, N-terminally processed	LAMTOR4
0	1.74448	1.75066	-1.75066	B cell activation;biological regulation;cell activation;cell communication;cell proliferation;cell surface receptor linked signaling pathway;cell-cell signaling;cellular process;cellular response to chemical stimulus;cellular response to cytokine stimulus;cellular response to organic substance;cellular response to stimulus;cellular response to type I interferon;cytokine-mediated signaling pathway…	binding;endopeptidase inhibitor activity;endopeptidase regulator activity;enzyme inhibitor activity;enzyme regulator activity;identical protein binding;metalloendopeptidase inhibitor activity;metalloenzyme inhibitor activity;metalloenzyme regulator activity;molecular transducer activity;peptidase inhibitor activity;peptidase regulator activity;protein binding;protein dimerization activity;protein…	anchored to membrane;apical plasma membrane;cell part;cell surface;cytoplasm;cytoplasmic part;endosome;extracellular membrane-bounded organelle;extracellular organelle;extracellular region part;extracellular vesicular exosome;Golgi apparatus;integral to membrane;integral to plasma membrane;intracellular membrane-bounded organelle;intracellular organelle;intracellular part;intrinsic to membrane;in…		+	4	4	4	23.2	23.2	23.2	18.394	0	22.72	1896100000	1280000000	616190000	0.00705762	Q10589-2;Q10589	Q10589-2;Q10589	Bone marrow stromal antigen 2	BST2
0	1.83216	1.90876	-1.90876	activation of store-operated calcium channel activity;biological regulation;blood coagulation;calcium ion transport;cation transport;coagulation;detection of calcium ion;detection of chemical stimulus;detection of stimulus;divalent inorganic cation transport;divalent metal ion transport;establishment of localization;hemostasis;ion transport;metal ion transport;multicellular organismal process;pos…	binding;calcium channel regulator activity;calcium ion binding;cation binding;channel regulator activity;cytoskeletal protein binding;identical protein binding;ion binding;metal ion binding;microtubule binding;microtubule plus-end binding;protein binding;tubulin binding	cell cortex part;cell part;cortical endoplasmic reticulum;cytoplasmic part;cytoskeletal part;endoplasmic reticulum;endoplasmic reticulum membrane;endoplasmic reticulum part;integral to endoplasmic reticulum membrane;integral to membrane;integral to organelle membrane;integral to plasma membrane;intracellular membrane-bounded organelle;intracellular organelle;intracellular organelle part;intracell…		+	22	22	21	41	41	38.7	77.422	0	323.31	10427000000	8872100000	1555200000	0.00489492	Q13586;Q13586-2	Q13586;Q13586-2	Stromal interaction molecule 1	STIM1
0	2.06198	2.02816	-2.06198	biological regulation;cellular macromolecule metabolic process;cellular metabolic process;cellular nitrogen compound metabolic process;cellular process;cellular protein metabolic process;cellular response to stimulus;cellular response to stress;developmental process;DNA metabolic process;DNA repair;embryo development;macromolecule metabolic process;macromolecule modification;metabolic process;neg…	acid-amino acid ligase activity;binding;catalytic activity;hormone receptor binding;ligase activity;ligase activity, forming carbon-nitrogen bonds;nuclear hormone receptor binding;protein binding;receptor binding;small conjugating protein ligase activity;thyroid hormone receptor binding;transcription factor binding;ubiquitin-protein ligase activity	cell part;cytoplasm;intracellular membrane-bounded organelle;intracellular organelle;intracellular organelle part;intracellular part;membrane-bounded organelle;nuclear part;nucleoplasm;nucleus;organelle;organelle part	Ubiquitin mediated proteolysis	+	56	56	2	36.5	36.5	2	223.9	0	323.31	10387000000	6444600000	3942000000	0.00312502	Q14669-2;Q14669-4	Q14669-2;Q14669-4	E3 ubiquitin-protein ligase TRIP12	TRIP12
0	2.22428	2.37655	-2.37655	cellular component assembly;cellular component assembly at cellular level;cellular component organization;cellular component organization at cellular level;cellular component organization or biogenesis;cellular component organization or biogenesis at cellular level;cellular macromolecular complex assembly;cellular macromolecular complex subunit organization;cellular membrane organization;cellular…	binding;clathrin binding;lipid binding;protein binding	cell part;clathrin-coated vesicle;coated vesicle;cytoplasmic membrane-bounded vesicle;cytoplasmic part;cytoplasmic vesicle;cytosol;Golgi apparatus;intracellular membrane-bounded organelle;intracellular organelle;intracellular organelle part;intracellular part;membrane;membrane-bounded organelle;membrane-bounded vesicle;nuclear part;nucleoplasm;organelle;organelle part;perinuclear region of cytopl…		+	27	27	1	40.6	40.6	4.2	70.294	0	310.43	11387000000	7593700000	3793400000	0.00144591	Q14677-3;Q14677-2	Q14677-3;Q14677-2	Clathrin interactor 1	CLINT1
0	1.55982	1.93086	-1.93086	antibiotic transport;apoptosis;cell death;cellular process;death;drug transport;establishment of localization;organic alcohol transport;organic substance transport;programmed cell death;tetracycline transport;transmembrane transport;transport	antibiotic transporter activity;drug transmembrane transporter activity;tetracycline transporter activity;transmembrane transporter activity;transporter activity	cell part;integral to membrane;intrinsic to membrane;membrane part		+	8	8	8	21.3	21.3	21.3	48.339	0	149.8	8293000000	5736400000	2556600000	0.0059179	Q14728	Q14728	Major facilitator superfamily domain-containing protein 10	MFSD10
0	2.6258	2.07793	-2.6258			cell part;integral to membrane;intrinsic to membrane;membrane part		+	12	12	12	15	15	15	132.89	0	49.25	662150000	392680000	269470000	0.00137449	Q53EP0;Q53EP0-2	Q53EP0;Q53EP0-2	Fibronectin type III domain-containing protein 3B	FNDC3B
0	2.02993	2.22068	-2.22068	cellular process;establishment of localization;establishment of localization in cell;establishment of protein localization;Golgi to plasma membrane transport;Golgi vesicle transport;intracellular transport;post-Golgi vesicle-mediated transport;protein transport;transport;vesicle-mediated transport		cell part;cytoplasmic part;early endosome;endosome;intracellular membrane-bounded organelle;intracellular organelle;intracellular part;membrane-bounded organelle;organelle		+	24	24	24	36.3	36.3	36.3	73.197	0	103.9	4964300000	2628700000	2335600000	0.00230263	Q567U6	Q567U6	Coiled-coil domain-containing protein 93	CCDC93
0	1.34049	1.56709	-1.56709	biological regulation;cellular component organization;cellular component organization or biogenesis;cellular localization;cellular macromolecule localization;cellular membrane organization;cellular process;cellular protein localization;localization;macromolecule localization;membrane organization;nuclear membrane organization;positive regulation of ATPase activity;positive regulation of catalytic…	ATPase activator activity;ATPase binding;ATPase regulator activity;binding;cytoskeletal protein binding;enzyme activator activity;enzyme binding;enzyme regulator activity;nucleoside-triphosphatase regulator activity;protein binding	cell part;integral to membrane;intracellular membrane-bounded organelle;intracellular organelle;intracellular organelle part;intracellular part;intrinsic to membrane;membrane;membrane part;membrane-bounded organelle;nuclear inner membrane;nuclear membrane;nuclear part;nucleus;organelle;organelle inner membrane;organelle membrane;organelle part		+	29	29	1	52.9	52.9	2.6	66.319	0	323.31	26203000000	19094000000	7109400000	0.0145307	Q5JTV8-3;Q5JTV8-2	Q5JTV8-3;Q5JTV8-2	Torsin-1A-interacting protein 1	TOR1AIP1
0	2.39545	1.35366	-2.39545	biosynthetic process;carboxylic acid biosynthetic process;carboxylic acid metabolic process;cellular biosynthetic process;cellular ketone metabolic process;cellular lipid metabolic process;cellular metabolic process;cellular process;fatty acid biosynthetic process;fatty acid elongation;fatty acid metabolic process;lipid biosynthetic process;lipid metabolic process;metabolic process;monocarboxylic…	3-hydroxyacyl-CoA dehydratase activity;binding;carbon-oxygen lyase activity;catalytic activity;enzyme binding;hydro-lyase activity;lyase activity;protein binding	cell part;cytoplasmic part;endoplasmic reticulum;endoplasmic reticulum membrane;endoplasmic reticulum part;integral to membrane;intracellular membrane-bounded organelle;intracellular organelle;intracellular organelle part;intracellular part;intrinsic to membrane;membrane;membrane part;membrane-bounded organelle;organelle;organelle membrane;organelle part		+	4	4	4	9.9	9.9	9.9	27.52	0	9.2878	1512300000	1393800000	118500000	0.00391861	Q5VWC8	Q5VWC8	Very-long-chain (3R)-3-hydroxyacyl-CoA dehydratase 4	PTPLAD2
0	2.31007	1.75722	-2.31007		catalytic activity;oxidoreductase activity	cell part;cytoplasmic part;endoplasmic reticulum membrane;endoplasmic reticulum part;integral to membrane;intracellular organelle part;intracellular part;intrinsic to membrane;membrane;membrane part;organelle membrane;organelle part		+	13	13	13	42.5	42.5	42.5	35.119	0	64.557	2820700000	1831000000	989670000	0.00326248	Q6IAN0	Q6IAN0	Dehydrogenase/reductase SDR family member 7B	DHRS7B
0	2.02371	1.87547	-2.02371	biological regulation;cellular hormone metabolic process;cellular lipid metabolic process;cellular metabolic process;cellular process;diterpenoid metabolic process;fat-soluble vitamin metabolic process;hormone metabolic process;isoprenoid metabolic process;lipid metabolic process;metabolic process;oxidation-reduction process;primary metabolic process;regulation of biological quality;regulation of…	all-trans-retinol 13,14-reductase activity;catalytic activity;oxidoreductase activity;oxidoreductase activity, acting on the CH-CH group of donors	cell part;cytoplasmic part;endoplasmic reticulum membrane;endoplasmic reticulum part;intracellular organelle part;intracellular part;membrane;membrane part;nuclear membrane;nuclear outer membrane;nuclear part;organelle membrane;organelle outer membrane;organelle part;outer membrane	Retinol metabolism	+	11	11	11	23.3	23.3	23.3	66.819	0	56.658	1253100000	807940000	445130000	0.00417186	Q6NUM9;Q6NUM9-2	Q6NUM9;Q6NUM9-2	All-trans-retinol 13,14-reductase	RETSAT
0	2.19529	2.16238	-2.19529	anatomical structure development;anatomical structure formation involved in morphogenesis;angiogenesis;biological regulation;biosynthetic process;cell activation;cell development;cell differentiation;cell recognition;cell surface receptor linked signaling pathway;cellular biosynthetic process;cellular component organization;cellular component organization at cellular level;cellular component orga…	binding;catalytic activity;cation binding;demethylase activity;histone demethylase activity;histone demethylase activity (H3-R2 specific);histone demethylase activity (H4-R3 specific);identical protein binding;ion binding;iron ion binding;metal ion binding;nucleic acid binding;oxidoreductase activity;oxidoreductase activity, acting on paired donors, with incorporation or reduction of molecular ox…	cell part;intracellular membrane-bounded organelle;intracellular non-membrane-bounded organelle;intracellular organelle;intracellular organelle part;intracellular part;membrane;membrane-bounded organelle;non-membrane-bounded organelle;nuclear part;nucleolus;nucleoplasm;nucleus;organelle;organelle part;plasma membrane		+	8	8	8	26.6	26.6	26.6	43.109	0	69.424	1041400000	529950000	511470000	0.00202321	Q6NYC1-2;Q6NYC1;Q6NYC1-3	Q6NYC1-2;Q6NYC1;Q6NYC1-3	Bifunctional arginine demethylase and lysyl-hydroxylase JMJD6	JMJD6
0	1.89788	2.01347	-2.01347			cell part;extracellular membrane-bounded organelle;extracellular organelle;extracellular region part;extracellular vesicular exosome;integral to membrane;intrinsic to membrane;membrane part;membrane-bounded organelle;membrane-bounded vesicle;organelle;vesicle		+	4	4	4	27	27	27	21.198	0	45.392	7327800000	5630200000	1697600000	0.00380535	Q6UW68	Q6UW68	Transmembrane protein 205	TMEM205
0	1.98405	2.27541	-2.27541	alcohol metabolic process;carbohydrate metabolic process;cellular carbohydrate metabolic process;cellular component assembly;cellular component organization;cellular component organization or biogenesis;cellular metabolic process;cellular nitrogen compound metabolic process;cellular process;coenzyme metabolic process;cofactor metabolic process;D-xylose metabolic process;glucose metabolic process;…	catalytic activity;L-xylulose reductase (NADP+) activity;oxidoreductase activity;oxidoreductase activity, acting on CH-OH group of donors;oxidoreductase activity, acting on NADH or NADPH;oxidoreductase activity, acting on NADH or NADPH, quinone or similar compound as acceptor;oxidoreductase activity, acting on the CH-OH group of donors, NAD or NADP as acceptor	brush border;cell part;cell projection;cytoplasmic microtubule;cytoplasmic part;cytoskeletal part;extracellular membrane-bounded organelle;extracellular organelle;extracellular region part;extracellular vesicular exosome;intracellular membrane-bounded organelle;intracellular organelle;intracellular organelle part;intracellular part;macromolecular complex;membrane;membrane-bounded organelle;membra…	Pentose and glucuronate interconversions	+	14	14	14	74.2	74.2	74.2	25.913	0	247.8	13627000000	9047700000	4579200000	0.00215928	Q7Z4W1	Q7Z4W1	L-xylulose reductase	DCXR
0	2.99537	1.96245	-2.99537	biological regulation;cell junction assembly;cell junction organization;cell surface receptor linked signaling pathway;cell-cell junction assembly;cell-cell junction organization;cellular component assembly;cellular component assembly at cellular level;cellular component organization;cellular component organization at cellular level;cellular component organization or biogenesis;cellular component…	binding;double-stranded RNA binding;NF-kappaB binding;nucleic acid binding;protein binding;protein binding transcription factor activity;RNA binding;RNA polymerase II transcription factor binding;transcription coactivator activity;transcription cofactor activity;transcription factor binding;transcription factor binding transcription factor activity	apical plasma membrane;cell junction;cell part;cell-cell junction;cytoplasm;cytoplasmic part;endoplasmic reticulum;endoplasmic reticulum membrane;endoplasmic reticulum part;integral to membrane;intercellular canaliculus;intracellular membrane-bounded organelle;intracellular non-membrane-bounded organelle;intracellular organelle;intracellular organelle part;intracellular part;intrinsic to membrane…		+	34	34	34	59.6	59.6	59.6	63.836	0	323.31	23584000000	13263000000	10321000000	0.00082	Q86UE4	Q86UE4	Protein LYRIC	MTDH
0	2.74974	2.23413	-2.74974			cell part;integral to membrane;intrinsic to membrane;membrane part		+	9	9	5	35.4	35.4	11.2	51.396	0	315.79	1786400000	1263200000	523220000	0.00102099	Q86VR2	Q86VR2	Protein FAM134C	FAM134C
0	1.85639	1.58845	-1.85639	activation of immune response;activation of innate immune response;apoptosis;biological regulation;cell death;cellular process;cellular response to biotic stimulus;cellular response to lipopolysaccharide;cellular response to molecule of bacterial origin;cellular response to stimulus;death;defense response;establishment of localization;establishment of protein localization;I-kappaB kinase/NF-kappa…	binding;lipid binding;molecular transducer activity;phospholipid binding;signal transducer activity	cell part;COPI vesicle coat;COPII vesicle coat;cytoplasmic part;cytoplasmic vesicle part;early endosome;early endosome membrane;endoplasmic reticulum;endoplasmic reticulum membrane;endoplasmic reticulum part;endoplasmic reticulum-Golgi intermediate compartment;endoplasmic reticulum-Golgi intermediate compartment membrane;endosomal part;endosome;endosome membrane;extracellular membrane-bounded org…	Toll-like receptor signaling pathway	+	9	9	9	59	59	59	21.233	0	159.52	14563000000	10034000000	4528800000	0.00791276	Q9Y3B3-2;Q9Y3B3;Q86XR7-2	Q9Y3B3-2;Q9Y3B3;Q86XR7-2	Transmembrane emp24 domain-containing protein 7;TIR domain-containing adapter molecule 2	TMED7;TICAM2
0	2.3098	1.72803	-2.3098	apoptosis;apoptosis in response to endoplasmic reticulum stress;biological regulation;catabolic process;cell death;cell redox homeostasis;cellular catabolic process;cellular homeostasis;cellular macromolecule catabolic process;cellular macromolecule metabolic process;cellular metabolic process;cellular process;cellular protein metabolic process;cellular response to stimulus;cellular response to s…	ATPase activator activity;ATPase binding;ATPase regulator activity;binding;catalytic activity;chaperone binding;disulfide oxidoreductase activity;enzyme activator activity;enzyme binding;enzyme regulator activity;heat shock protein binding;Hsp70 protein binding;misfolded protein binding;nucleoside-triphosphatase regulator activity;oxidoreductase activity;oxidoreductase activity, acting on a sulfu…	cell part;cytoplasmic part;endoplasmic reticulum;endoplasmic reticulum chaperone complex;endoplasmic reticulum lumen;endoplasmic reticulum part;intracellular membrane-bounded organelle;intracellular organelle;intracellular organelle lumen;intracellular organelle part;intracellular part;macromolecular complex;membrane;membrane-bounded organelle;membrane-enclosed lumen;organelle;organelle lumen;org…	Protein processing in endoplasmic reticulum	+	23	23	23	34.7	34.7	34.7	91.079	0	242.85	4752900000	3302700000	1450200000	0.0033721	Q8IXB1;Q8IXB1-2;Q8IXB1-3	Q8IXB1;Q8IXB1-2	DnaJ homolog subfamily C member 10	DNAJC10
0	2.17389	2.10815	-2.17389	alcohol metabolic process;amine metabolic process;anatomical structure formation involved in morphogenesis;anatomical structure morphogenesis;angiogenesis;catabolic process;cellular amine metabolic process;cellular biogenic amine metabolic process;cellular lipid metabolic process;cellular metabolic process;cellular nitrogen compound metabolic process;cellular process;developmental process;ethanol…	carboxylic ester hydrolase activity;catalytic activity;hydrolase activity;hydrolase activity, acting on ester bonds;lipase activity;lysophospholipase activity;phospholipase activity	cell part;cytoplasmic part;endoplasmic reticulum;endoplasmic reticulum membrane;endoplasmic reticulum part;integral to membrane;intracellular membrane-bounded organelle;intracellular organelle;intracellular organelle part;intracellular part;intrinsic to membrane;membrane;membrane part;membrane-bounded organelle;organelle;organelle membrane;organelle part	Glycerophospholipid metabolism	+	29	29	29	30.3	30.3	30.3	149.92	0	126.69	2489400000	1869200000	620160000	0.00241577	Q8IY17-3;Q8IY17;Q8IY17-4;Q8IY17-2;Q8IY17-5	Q8IY17-3;Q8IY17;Q8IY17-4;Q8IY17-2;Q8IY17-5	Neuropathy target esterase	PNPLA6
0	1.47836	1.8177	-1.8177	localization;macromolecule localization;protein localization	binding;enzyme binding;kinase binding;protein binding;protein kinase binding	cell part;cytoplasm;cytoplasmic part;intracellular membrane-bounded organelle;intracellular organelle;intracellular organelle part;intracellular part;lysosomal membrane;membrane;membrane-bounded organelle;organelle;organelle membrane;organelle part;vacuolar membrane;vacuolar part		+	21	21	10	25.3	25.3	10.8	121.4	0	91.985	1611800000	1085500000	526320000	0.00790617	Q8N1F8	Q8N1F8	Serine/threonine-protein kinase 11-interacting protein	STK11IP
0	2.22158	2.18217	-2.22158	cation transport;divalent inorganic cation transport;divalent metal ion transport;establishment of localization;ion transport;metal ion transport;transition metal ion transport;transport;zinc ion transport	cation transmembrane transporter activity;ion transmembrane transporter activity;metal ion transmembrane transporter activity;substrate-specific transmembrane transporter activity;substrate-specific transporter activity;transmembrane transporter activity;transporter activity	cell part;integral to membrane;intrinsic to membrane;membrane part		+	6	6	6	19.7	19.7	19.7	34.741	0	39.994	1539600000	1048500000	491050000	0.00223447	Q8N1S5-2;Q8N1S5	Q8N1S5-2;Q8N1S5	Zinc transporter ZIP11	SLC39A11
0	2.34218	1.93499	-2.34218	biological regulation;biosynthetic process;cell proliferation;cellular biosynthetic process;cellular macromolecule biosynthetic process;cellular macromolecule metabolic process;cellular metabolic process;cellular nitrogen compound metabolic process;cellular process;cellular response to stimulus;cellular response to stress;DNA conformation change;DNA dealkylation;DNA dealkylation involved in DNA r…	3'-5' DNA helicase activity;adenyl nucleotide binding;adenyl ribonucleotide binding;ATP binding;ATPase activity;ATPase activity, coupled;ATP-dependent 3'-5' DNA helicase activity;ATP-dependent DNA helicase activity;ATP-dependent helicase activity;binding;catalytic activity;DNA helicase activity;DNA-dependent ATPase activity;helicase activity;hydrolase activity;hydrolase activity, acting on acid a…	cell part;cytoplasm;cytoplasmic part;Golgi apparatus;intracellular;intracellular membrane-bounded organelle;intracellular organelle;intracellular organelle part;intracellular part;membrane;membrane-bounded organelle;nuclear part;nucleoplasm;nucleus;organelle;organelle part		+	55	55	55	35.3	35.3	35.3	251.46	0	203.48	4204900000	2370100000	1834800000	0.00250282	Q8N3C0;Q8N3C0-4;Q8N3C0-3	Q8N3C0	Activating signal cointegrator 1 complex subunit 3	ASCC3
0	2.02022	1.66726	-2.02022		binding;cation binding;ion binding;metal ion binding;transition metal ion binding;zinc ion binding			+	20	20	20	19.6	19.6	19.6	161.57	0	74.138	872230000	671320000	200900000	0.00564823	Q8N3P4-3;Q8N3P4;Q8N3P4-2	Q8N3P4-3;Q8N3P4;Q8N3P4-2	Vacuolar protein sorting-associated protein 8 homolog	VPS8
0	1.56545	1.37317	-1.56545	alcohol metabolic process;amino sugar metabolic process;biosynthetic process;carbohydrate biosynthetic process;carbohydrate metabolic process;carboxylic acid metabolic process;cellular carbohydrate metabolic process;cellular ketone metabolic process;cellular macromolecule metabolic process;cellular metabolic process;cellular process;cellular protein metabolic process;dolichol-linked oligosacchari…	catalytic activity;cytidylyltransferase activity;N-acylneuraminate cytidylyltransferase activity;nucleotidyltransferase activity;transferase activity;transferase activity, transferring phosphorus-containing groups	cell part;intracellular membrane-bounded organelle;intracellular organelle;intracellular organelle part;intracellular part;membrane;membrane-bounded organelle;nuclear part;nucleoplasm;nucleus;organelle;organelle part	Amino sugar and nucleotide sugar metabolism	+	24	24	24	64.1	64.1	64.1	48.379	0	205.42	8650700000	5889500000	2761100000	0.0159364	Q8NFW8;Q8NFW8-2;Q9NWS6	Q8NFW8;Q8NFW8-2	N-acylneuraminate cytidylyltransferase	CMAS
0	2.90322	2.4633	-2.90322			cell part;integral to membrane;intrinsic to membrane;membrane part		+	13	13	13	30.8	30.8	30.8	74.518	0	118.29	8791400000	5403600000	3387800000	0.00056435	Q92544	Q92544	Transmembrane 9 superfamily member 4	TM9SF4
0	2.05002	1.4371	-2.05002	biological regulation;biosynthetic process;carbohydrate biosynthetic process;carbohydrate metabolic process;carbohydrate transport;cellular carbohydrate metabolic process;cellular component organization;cellular component organization or biogenesis;cellular macromolecule metabolic process;cellular membrane organization;cellular metabolic process;cellular process;cellular protein metabolic process…	lipid transporter activity;substrate-specific transporter activity;transporter activity	cell part;cytoplasmic part;endoplasmic reticulum membrane;endoplasmic reticulum part;integral to membrane;intracellular organelle part;intracellular part;intrinsic to membrane;membrane;membrane part;organelle membrane;organelle part	N-Glycan biosynthesis	+	6	6	6	10.9	10.9	10.9	60.335	0	21.64	1406700000	879280000	527390000	0.00704164	Q96AA3	Q96AA3	Protein RFT1 homolog	RFT1
0	2.16502	1.49991	-2.16502	cellular macromolecule metabolic process;cellular metabolic process;cellular process;cellular protein metabolic process;macromolecule metabolic process;macromolecule modification;metabolic process;primary metabolic process;protein metabolic process;protein modification by small protein conjugation;protein modification by small protein conjugation or removal;protein modification process;protein ub…	binding;catalytic activity;cation binding;ion binding;ligase activity;metal ion binding;transition metal ion binding;zinc ion binding	cell part;cytoplasmic part;endoplasmic reticulum membrane;endoplasmic reticulum part;integral to membrane;intracellular organelle part;intracellular part;intrinsic to membrane;membrane;membrane part;organelle membrane;organelle part		+	2	2	2	8.9	8.9	8.9	29.814	0	7.3541	340290000	247160000	93132000	0.00714082	Q96K19;Q96K19-5;Q96K19-4;Q96K19-6;Q96K19-3;Q96K19-2	Q96K19;Q96K19-5;Q96K19-4;Q96K19-6;Q96K19-3;Q96K19-2	E3 ubiquitin-protein ligase RNF170	RNF170
0	2.689	1.67135	-2.689	biological regulation;cellular macromolecule metabolic process;cellular metabolic process;cellular process;cellular protein metabolic process;macromolecule metabolic process;metabolic process;negative regulation of biological process;negative regulation of cellular metabolic process;negative regulation of cellular process;negative regulation of cellular protein metabolic process;negative regulati…	ATPase activator activity;ATPase regulator activity;binding;chromatin binding;DNA binding;enzyme activator activity;enzyme regulator activity;nucleic acid binding;nucleoside-triphosphatase regulator activity	cell part;cytoplasmic part;endoplasmic reticulum;endoplasmic reticulum membrane;endoplasmic reticulum part;integral to membrane;intracellular membrane-bounded organelle;intracellular organelle;intracellular organelle part;intracellular part;intrinsic to membrane;membrane;membrane part;membrane-bounded organelle;nuclear membrane;nuclear part;organelle;organelle membrane;organelle part;plasma membr…	Protein processing in endoplasmic reticulum	+	12	12	12	24.4	24.4	24.4	63.882	0	276.95	1585000000	856420000	728630000	0.00204193	Q96KC8	Q96KC8	DnaJ homolog subfamily C member 1	DNAJC1
0	2.02526	1.3673	-2.02526	alkene biosynthetic process;amine biosynthetic process;amine metabolic process;biosynthetic process;carboxylic acid biosynthetic process;carboxylic acid metabolic process;cellular alkene metabolic process;cellular amine metabolic process;cellular amino acid biosynthetic process;cellular amino acid metabolic process;cellular biosynthetic process;cellular ketone metabolic process;cellular lipid met…	antioxidant activity;carbon-sulfur lyase activity;catalytic activity;enzyme activator activity;enzyme regulator activity;glutathione peroxidase activity;glutathione transferase activity;leukotriene-C4 synthase activity;lyase activity;oxidoreductase activity;oxidoreductase activity, acting on peroxide as acceptor;peroxidase activity;transferase activity;transferase activity, transferring alkyl or …	cell part;cytoplasmic part;endoplasmic reticulum membrane;endoplasmic reticulum part;envelope;integral to membrane;intracellular membrane-bounded organelle;intracellular organelle;intracellular organelle part;intracellular part;intrinsic to membrane;membrane;membrane part;membrane-bounded organelle;nuclear envelope;nuclear part;organelle;organelle envelope;organelle membrane;organelle part;plasma…	Drug metabolism - cytochrome P450;Glutathione metabolism;Metabolism of xenobiotics by cytochrome P450	+	2	2	2	20.8	20.8	20.8	8.3587	0	33.811	5736400000	4329700000	1406700000	0.00785946	Q99735-2;Q99735	Q99735-2;Q99735	Microsomal glutathione S-transferase 2	MGST2
0	2.24739	1.80727	-2.24739	biological regulation;cation homeostasis;chemical homeostasis;homeostatic process;ion homeostasis;iron ion homeostasis;regulation of biological quality	ion transmembrane transporter activity;substrate-specific transmembrane transporter activity;substrate-specific transporter activity;transmembrane transporter activity;transporter activity	cell part;cytoplasmic part;integral to membrane;intracellular membrane-bounded organelle;intracellular organelle;intracellular organelle part;intracellular part;intrinsic to membrane;membrane;membrane part;membrane-bounded organelle;mitochondrial membrane;mitochondrial part;mitochondrion;organelle;organelle membrane;organelle part		+	20	20	19	68.2	68.2	62.3	35.503	0	291.59	23127000000	16094000000	7032900000	0.0033843	Q9BWM7	Q9BWM7	Sideroflexin-3	SFXN3
0	1.61198	1.50635	-1.61198			cell part;cell projection;cilium;cytoplasm;cytoplasmic part;cytoskeleton;integral to membrane;intracellular membrane-bounded organelle;intracellular non-membrane-bounded organelle;intracellular organelle;intracellular organelle part;intracellular part;intrinsic to membrane;lysosomal membrane;membrane;membrane part;membrane-bounded organelle;microtubule cytoskeleton;non-membrane-bounded organelle;…		+	31	31	31	37.4	37.4	37.4	136.68	0	231.97	3009400000	1990400000	1019000000	0.0122677	Q9BZH6	Q9BZH6	WD repeat-containing protein 11	WDR11
0	2.48847	2.06498	-2.48847	anatomical structure development;anatomical structure morphogenesis;appendage development;appendage morphogenesis;biological regulation;blood coagulation;cellular component organization;cellular component organization at cellular level;cellular component organization or biogenesis;cellular component organization or biogenesis at cellular level;cellular process;coagulation;developmental process;em…	binding;cation binding;ion binding;metal ion binding	cell part;cytoplasmic part;endoplasmic reticulum membrane;endoplasmic reticulum part;endoplasmic reticulum tubular network;integral to membrane;intracellular organelle part;intracellular part;intrinsic to membrane;membrane;membrane part;organelle membrane;organelle part		+	7	7	7	23.6	23.6	23.6	47.094	0	59.017	1857700000	1191400000	666360000	0.00171252	Q9C0E8-2;Q9C0E8;Q9C0E8-4;Q9C0E8-3	Q9C0E8-2;Q9C0E8;Q9C0E8-4;Q9C0E8-3	Protein lunapark	LNP
0	1.48152	1.93514	-1.93514	biological regulation;biosynthetic process;cellular biosynthetic process;cellular macromolecule biosynthetic process;cellular macromolecule metabolic process;cellular metabolic process;cellular nitrogen compound metabolic process;cellular process;macromolecule biosynthetic process;macromolecule metabolic process;metabolic process;nitrogen compound metabolic process;nucleic acid metabolic process;…		cell part;cytoplasm;intracellular membrane-bounded organelle;intracellular organelle;intracellular part;membrane-bounded organelle;nucleus;organelle		+	8	8	8	67.8	67.8	67.8	21.764	0	215.94	3639300000	2497100000	1142200000	0.00616366	Q9H0A8;Q9H0A8-3;Q9H0A8-2	Q9H0A8;Q9H0A8-3;Q9H0A8-2	COMM domain-containing protein 4	COMMD4
0	1.99909	2.21241	-2.21241	alcohol metabolic process;cellular process;cholesterol metabolic process;cholesterol transport;establishment of localization;establishment of localization in cell;Golgi to plasma membrane transport;Golgi vesicle transport;intracellular transport;lipid metabolic process;lipid transport;metabolic process;organic substance transport;post-Golgi vesicle-mediated transport;primary metabolic process;sma…	binding;cholesterol binding;lipid binding;oxysterol binding;steroid binding;sterol binding	cell part;cytoplasmic part;cytosol;endoplasmic reticulum membrane;endoplasmic reticulum part;integral to membrane;intracellular organelle part;intracellular part;intrinsic to membrane;membrane;membrane part;organelle membrane;organelle part		+	20	16	16	28.3	23.8	23.8	98.615	0	54.593	1302600000	601120000	701440000	0.00240389	Q9H0X9;Q9H0X9-3;Q9H0X9-2	Q9H0X9;Q9H0X9-3;Q9H0X9-2	Oxysterol-binding protein-related protein 5	OSBPL5
0	2.50481	2.40566	-2.50481	biological regulation;biosynthetic process;cellular biosynthetic process;cellular macromolecule biosynthetic process;cellular macromolecule metabolic process;cellular metabolic process;cellular nitrogen compound metabolic process;cellular process;cellular response to stimulus;cellular response to stress;DNA dealkylation;DNA dealkylation involved in DNA repair;DNA metabolic process;DNA modificatio…		cell part;intracellular organelle part;intracellular part;nuclear part;nucleoplasm;organelle part		+	14	14	14	28.8	28.8	28.8	86.359	0	95.21	1151900000	683560000	468360000	0.00102367	Q9H1I8;Q9H1I8-3;Q9H1I8-2	Q9H1I8;Q9H1I8-3	Activating signal cointegrator 1 complex subunit 2	ASCC2
0	1.96857	1.4156	-1.96857		carboxypeptidase activity;catalytic activity;exopeptidase activity;hydrolase activity;peptidase activity;peptidase activity, acting on L-amino acid peptides;serine hydrolase activity;serine-type carboxypeptidase activity;serine-type exopeptidase activity;serine-type peptidase activity	extracellular membrane-bounded organelle;extracellular organelle;extracellular region part;extracellular vesicular exosome;membrane-bounded organelle;membrane-bounded vesicle;organelle;vesicle		+	15	15	15	31.3	31.3	31.3	54.163	0	73.113	4995500000	4551600000	443830000	0.00860549	Q9H3G5	Q9H3G5	Probable serine carboxypeptidase CPVL	CPVL
0	2.24025	1.96403	-2.24025	biological regulation;macromolecule metabolic process;metabolic process;primary metabolic process;protein metabolic process;proteolysis;regulation of biological process;regulation of cellular process;regulation of estrogen receptor signaling pathway;regulation of response to stimulus;regulation of signal transduction;regulation of signaling;regulation of steroid hormone receptor signaling pathway	catalytic activity;cysteine-type peptidase activity;hydrolase activity;hydrolase activity, acting on ester bonds;peptidase activity;peptidase activity, acting on L-amino acid peptides;small conjugating protein-specific protease activity;thiolester hydrolase activity;UFM1 hydrolase activity	cell part;cytoplasm;cytoplasmic part;endoplasmic reticulum;intracellular membrane-bounded organelle;intracellular organelle;intracellular part;membrane-bounded organelle;nucleus;organelle		+	11	11	11	38.2	38.2	38.2	53.261	0	69.546	1102400000	722790000	379560000	0.00273333	Q9NUQ7	Q9NUQ7	Ufm1-specific protease 2	UFSP2
0	2.50232	1.80595	-2.50232	biological adhesion;biological regulation;cell adhesion;cell communication;cell-cell signaling;cellular component organization;cellular component organization or biogenesis;cellular membrane organization;cellular process;defense response;defense response to bacterium;endocytosis;establishment of localization;inflammatory response;membrane invagination;membrane organization;metabolic process;multi…	binding;carbohydrate binding;cargo receptor activity;catalytic activity;disulfide oxidoreductase activity;glycosaminoglycan binding;hyaluronic acid binding;lipoprotein particle binding;lipoprotein particle receptor activity;low-density lipoprotein particle binding;low-density lipoprotein receptor activity;oxidoreductase activity;oxidoreductase activity, acting on a sulfur group of donors;pattern …	cell part;cytoplasmic part;cytoplasmic vesicle membrane;cytoplasmic vesicle part;endocytic vesicle membrane;integral to membrane;integral to plasma membrane;intracellular organelle part;intracellular part;intrinsic to membrane;intrinsic to plasma membrane;membrane;membrane part;organelle membrane;organelle part;plasma membrane;plasma membrane part;vesicle membrane		+	61	60	60	34.6	34.3	34.3	275.48	0	323.31	6693600000	5031000000	1662600000	0.00278558	Q9NY15;Q9NY15-2	Q9NY15	Stabilin-1	STAB1
0	2.22909	1.75165	-2.22909	biosynthetic process;cell differentiation;cellular biosynthetic process;cellular developmental process;cellular macromolecule biosynthetic process;cellular macromolecule metabolic process;cellular metabolic process;cellular process;cellular protein metabolic process;developmental process;establishment of localization;establishment of protein localization;macromolecule biosynthetic process;macromo…	receptor activity	cell part;cytoplasmic part;endoplasmic reticulum;endoplasmic reticulum part;integral to endoplasmic reticulum membrane;integral to membrane;integral to organelle membrane;intracellular membrane-bounded organelle;intracellular non-membrane-bounded organelle;intracellular organelle;intracellular organelle part;intracellular part;intrinsic to endoplasmic reticulum membrane;intrinsic to membrane;intr…	Protein processing in endoplasmic reticulum	+	63	63	61	45.1	45.1	44.5	152.47	0	323.31	28396000000	18428000000	9967900000	0.00372505	Q9P2E9;Q9P2E9-2;Q9P2E9-3	Q9P2E9;Q9P2E9-2;Q9P2E9-3	Ribosome-binding protein 1	RRBP1
0	1.61381	1.54429	-1.61381	biological regulation;cell communication;cellular macromolecule metabolic process;cellular metabolic process;cellular process;cellular protein metabolic process;cellular response to chemical stimulus;cellular response to external stimulus;cellular response to extracellular stimulus;cellular response to nutrient levels;cellular response to organic substance;cellular response to starvation;cellular…	adenyl nucleotide binding;adenyl ribonucleotide binding;ATP binding;binding;catalytic activity;eukaryotic translation initiation factor 2alpha kinase activity;kinase activity;nucleotide binding;phosphotransferase activity, alcohol group as acceptor;protein kinase activity;protein serine/threonine kinase activity;purine nucleotide binding;purine ribonucleoside triphosphate binding;purine ribonucle…	cell part;cytoplasmic part;cytosolic part;cytosolic ribosome;intracellular non-membrane-bounded organelle;intracellular organelle;intracellular part;macromolecular complex;non-membrane-bounded organelle;organelle;ribonucleoprotein complex;ribosome	Hepatitis C;Measles;Protein processing in endoplasmic reticulum	+	13	13	13	10.6	10.6	10.6	183.71	0	56.333	516360000	321360000	195000000	0.0131916	Q9P2K8-2;Q9P2K8;Q9P2K8-3	Q9P2K8-2;Q9P2K8	Eukaryotic translation initiation factor 2-alpha kinase 4	EIF2AK4
0	1.64939	2.00247	-2.00247	activation of MAPKK activity;activation of protein kinase activity;biological regulation;cell growth;cellular localization;cellular macromolecule localization;cellular macromolecule metabolic process;cellular metabolic process;cellular process;cellular protein localization;cellular protein metabolic process;cellular response to acid;cellular response to amine stimulus;cellular response to amino a…		cell part;cytoplasmic part;endosomal part;endosome;extracellular membrane-bounded organelle;extracellular organelle;extracellular region part;extracellular vesicular exosome;intracellular membrane-bounded organelle;intracellular organelle;intracellular organelle part;intracellular part;late endosome;lysosomal membrane;macromolecular complex;membrane;membrane part;membrane-bounded organelle;membra…		+	7	7	7	90.4	90.4	90.4	13.507	0	245.15	8043800000	6126000000	1917800000	0.00479863	Q9Y2Q5;Q9Y2Q5-2;Q9Y2Q5-3	Q9Y2Q5;Q9Y2Q5-2	Ragulator complex protein LAMTOR2	LAMTOR2
0	2.63043	2.29459	-2.63043	carbohydrate metabolic process;catabolic process;cellular carbohydrate metabolic process;cellular catabolic process;cellular macromolecule catabolic process;cellular macromolecule metabolic process;cellular metabolic process;cellular process;cellular protein metabolic process;ER-associated protein catabolic process;glycosylation;macromolecule catabolic process;macromolecule glycosylation;macromol…	acid-amino acid ligase activity;adenyl nucleotide binding;adenyl ribonucleotide binding;ATP binding;binding;catalytic activity;enzyme binding;ligase activity;ligase activity, forming carbon-nitrogen bonds;nucleotide binding;protein binding;purine nucleotide binding;purine ribonucleoside triphosphate binding;purine ribonucleotide binding;ribonucleotide binding;small conjugating protein ligase acti…	cell part;cytoplasm;cytoplasmic part;endoplasmic reticulum membrane;endoplasmic reticulum part;integral to membrane;intracellular organelle part;intracellular part;intrinsic to membrane;membrane;membrane part;organelle membrane;organelle part	Parkinson's disease;Protein processing in endoplasmic reticulum;Ubiquitin mediated proteolysis	+	10	10	10	29.2	29.2	29.2	35.198	0	63.89	1178600000	772350000	406210000	0.00124829	Q9Y385	Q9Y385	Ubiquitin-conjugating enzyme E2 J1	UBE2J1
0	2.18664	1.31297	-2.18664	biological regulation;cell communication;cellular process;cellular response to chemical stimulus;cellular response to external stimulus;cellular response to extracellular stimulus;cellular response to glucose starvation;cellular response to hypoxia;cellular response to nutrient levels;cellular response to organic substance;cellular response to oxygen levels;cellular response to starvation;cellula…	binding;enzyme binding;kinase binding;phosphoprotein binding;protein binding;protein kinase binding;translation initiation factor binding	cell part;cytoplasmic part;endoplasmic reticulum;endoplasmic reticulum part;integral to endoplasmic reticulum membrane;integral to membrane;integral to organelle membrane;intracellular membrane-bounded organelle;intracellular organelle;intracellular organelle part;intracellular part;intrinsic to endoplasmic reticulum membrane;intrinsic to membrane;intrinsic to organelle membrane;membrane part;mem…		+	23	23	23	53.7	53.7	53.7	49.797	0	126.15	4317400000	2503000000	1814300000	0.0060857	Q9Y4P3	Q9Y4P3	Transducin beta-like protein 2	TBL2
0	2.0348	2.05321	-2.05321	biological regulation;biosynthetic process;cellular biosynthetic process;cellular macromolecule biosynthetic process;cellular macromolecule metabolic process;cellular metabolic process;cellular process;cellular protein metabolic process;cotranslational protein targeting to membrane;establishment of localization;establishment of localization in cell;establishment of protein localization;establishm…	catalytic activity;hydrolase activity;peptidase activity	cell part;cytoplasmic part;endoplasmic reticulum membrane;endoplasmic reticulum part;integral to endoplasmic reticulum membrane;integral to membrane;integral to organelle membrane;intracellular organelle part;intracellular part;intrinsic to endoplasmic reticulum membrane;intrinsic to membrane;intrinsic to organelle membrane;macromolecular complex;membrane;membrane part;organelle membrane;organell…	Protein export	+	3	3	3	31.4	31.4	31.4	11.805	0	35.55	4788300000	2835500000	1952900000	0.00308666	Q9Y6A9	Q9Y6A9	Signal peptidase complex subunit 1	SPCS1
0	2.90458	2.69628	-2.90458	anatomical structure morphogenesis;biological regulation;developmental process;establishment of localization;establishment of RNA localization;gene expression;macromolecule metabolic process;metabolic process;mRNA transport;negative regulation of biological process;negative regulation of biosynthetic process;negative regulation of cellular biosynthetic process;negative regulation of cellular macr…	binding;mRNA 3'-UTR binding;mRNA 5'-UTR binding;mRNA binding;nucleic acid binding;nucleotide binding;RNA binding;translation regulator activity	cell part;cytoplasm;cytoplasmic part;cytoskeleton;cytosol;intracellular membrane-bounded organelle;intracellular non-membrane-bounded organelle;intracellular organelle;intracellular part;membrane-bounded organelle;non-membrane-bounded organelle;nucleus;organelle		+	23	23	20	48.2	48.2	42.8	61.842	0	303.44	14677000000	8519600000	6157400000	0.000405417	Q9Y6M1-1;Q9Y6M1;Q9Y6M1-5;Q9Y6M1-6;Q9Y6M1-3;Q9Y6M1-4	Q9Y6M1-1;Q9Y6M1;Q9Y6M1-5;Q9Y6M1-6;Q9Y6M1-3;Q9Y6M1-4	Insulin-like growth factor 2 mRNA-binding protein 2	IGF2BP2
-1.42679	3.82048	2.74368	-3.82048	attachment of GPI anchor to protein;biological regulation;cellular component assembly;cellular component organization;cellular component organization or biogenesis;cellular macromolecule metabolic process;cellular metabolic process;cellular process;cellular protein metabolic process;C-terminal protein amino acid modification;C-terminal protein lipidation;macromolecular complex assembly;macromolec…	binding;cytoskeletal protein binding;protein binding;tubulin binding	cell part;cytoplasmic part;endoplasmic reticulum membrane;endoplasmic reticulum part;GPI-anchor transamidase complex;intracellular organelle part;intracellular part;macromolecular complex;membrane;membrane part;organelle membrane;organelle part;protein complex	Glycosylphosphatidylinositol(GPI)-anchor biosynthesis	+	7	7	7	13.7	13.7	13.7	67.622	0	32.878	1906300000	1241700000	664610000	0.000132171	O43292;O43292-2	O43292;O43292-2	Glycosylphosphatidylinositol anchor attachment 1 protein	GPAA1
-1.86972	3.27899	1.6514	-3.27899	acidic amino acid transport;amine transport;amino acid transport;anion transport;biological regulation;carboxylic acid transport;cellular chemical homeostasis;cellular homeostasis;cellular ion homeostasis;cellular process;chemical homeostasis;establishment of localization;homeostatic process;induction of apoptosis;induction of apoptosis by intracellular signals;induction of apoptosis by oxidative…		cell part;cytoplasmic part;endoplasmic reticulum;endoplasmic reticulum membrane;endoplasmic reticulum part;extracellular membrane-bounded organelle;extracellular organelle;extracellular region part;extracellular vesicular exosome;integral to membrane;intracellular membrane-bounded organelle;intracellular organelle;intracellular organelle part;intracellular part;intrinsic to membrane;membrane;memb…		+	7	7	7	28.7	28.7	28.7	21.614	0	234.74	27391000000	24614000000	2776500000	0.000526957	O75915	O75915	PRA1 family protein 3	ARL6IP5
-2.06281	3.21217	1.42028	-3.21217	cellular metabolic process;cellular process;electron transport chain;generation of precursor metabolites and energy;metabolic process;oxidation-reduction process;respiratory electron transport chain;small molecule metabolic process	binding;catalytic activity;coenzyme binding;cofactor binding;electron carrier activity;flavin adenine dinucleotide binding;oxidoreductase activity	cell part;cytoplasmic part;extracellular membrane-bounded organelle;extracellular organelle;extracellular region part;extracellular vesicular exosome;intracellular membrane-bounded organelle;intracellular organelle;intracellular organelle lumen;intracellular organelle part;intracellular part;membrane-bounded organelle;membrane-bounded vesicle;membrane-enclosed lumen;mitochondrial matrix;mitochond…		+	22	22	22	73.3	73.3	73.3	35.079	0	323.31	87067000000	64784000000	22283000000	0.000620624	P13804;P13804-2	P13804;P13804-2	Electron transfer flavoprotein subunit alpha, mitochondrial	ETFA
-1.72135	3.12157	1.59962	-3.12157	cellular metabolic process;cellular process;electron transport chain;generation of precursor metabolites and energy;metabolic process;oxidation-reduction process;respiratory electron transport chain;small molecule metabolic process	electron carrier activity	cell part;cytoplasmic part;extracellular membrane-bounded organelle;extracellular organelle;extracellular region part;extracellular vesicular exosome;intracellular membrane-bounded organelle;intracellular organelle;intracellular organelle lumen;intracellular organelle part;intracellular part;membrane-bounded organelle;membrane-bounded vesicle;membrane-enclosed lumen;mitochondrial matrix;mitochond…		+	23	23	23	84.3	84.3	84.3	27.843	0	323.31	47440000000	35350000000	12090000000	0.000757865	P38117;P38117-2	P38117;P38117-2	Electron transfer flavoprotein subunit beta	ETFB
-1.74182	4.2385	2.93219	-4.2385	biological regulation;biosynthetic process;cellular biosynthetic process;cellular lipid metabolic process;cellular metabolic process;cellular process;glycerolipid biosynthetic process;glycerolipid metabolic process;glycerophospholipid biosynthetic process;glycerophospholipid metabolic process;lipid biosynthetic process;lipid metabolic process;metabolic process;organophosphate metabolic process;ph…	1-acylglycerophosphocholine O-acyltransferase activity;catalytic activity;O-acyltransferase activity;transferase activity;transferase activity, transferring acyl groups;transferase activity, transferring acyl groups other than amino-acyl groups	cell part;cytoplasmic part;endoplasmic reticulum membrane;endoplasmic reticulum part;integral to membrane;intracellular organelle part;intracellular part;intrinsic to membrane;membrane;membrane part;organelle membrane;organelle part	Glycerophospholipid metabolism	+	13	13	13	36.3	36.3	36.3	56.034	0	306.76	6763800000	5327100000	1436700000	3.92799e-05	Q6P1A2;Q6P1A2-2	Q6P1A2;Q6P1A2-2	Lysophospholipid acyltransferase 5	LPCAT3
-1.90673	3.97564	2.49984	-3.97564			cell part;cytoplasmic part;integral to membrane;intracellular membrane-bounded organelle;intracellular organelle;intracellular part;intrinsic to membrane;membrane part;membrane-bounded organelle;mitochondrion;organelle		+	6	6	6	27.5	27.5	27.5	25.498	0	17.764	829920000	624520000	205410000	0.000109375	Q6PI78	Q6PI78	Transmembrane protein 65	TMEM65
-2.14147	3.72385	1.93207	-3.72385		catalytic activity;oxidoreductase activity	cell part;cytoplasmic part;intracellular membrane-bounded organelle;intracellular organelle;intracellular part;membrane;membrane-bounded organelle;microbody;mitochondrion;organelle;peroxisome		+	24	24	24	61.2	61.2	61.2	45.394	0	323.31	13677000000	9242000000	4434700000	0.000183909	Q6YN16;Q6YN16-2	Q6YN16;Q6YN16-2	Hydroxysteroid dehydrogenase-like protein 2	HSDL2
-1.50032	3.22665	1.92032	-3.22665	activation of caspase activity;biological regulation;cellular component organization;cellular component organization or biogenesis;cellular membrane organization;cellular process;establishment of localization;membrane organization;neuronal ion channel clustering;positive regulation of apoptosis;positive regulation of biological process;positive regulation of caspase activity;positive regulation o…		cell part;cytoplasmic part;integral to membrane;intracellular;intracellular membrane-bounded organelle;intracellular organelle;intracellular organelle part;intracellular part;intrinsic to membrane;membrane;membrane part;membrane-bounded organelle;mitochondrial inner membrane;mitochondrial membrane;mitochondrial part;mitochondrion;organelle;organelle inner membrane;organelle membrane;organelle part		+	11	11	11	38.7	38.7	38.7	39.919	0	52.358	2313000000	1489000000	824050000	0.000536769	Q9NZJ7-2;Q9NZJ7;Q9NZJ7-3	Q9NZJ7-2;Q9NZJ7	Mitochondrial carrier homolog 1	MTCH1
-1.30943	3.25663	2.14354	-3.25663	biological regulation;cellular localization;cellular macromolecule localization;cellular process;cellular protein localization;localization;macromolecule localization;positive regulation of biological process;positive regulation of biosynthetic process;positive regulation of cellular biosynthetic process;positive regulation of cellular metabolic process;positive regulation of cellular process;pos…		cell part;cytoplasmic part;integral to membrane;integral to mitochondrial membrane;integral to mitochondrial outer membrane;integral to organelle membrane;intracellular organelle part;intracellular part;intrinsic to membrane;intrinsic to mitochondrial outer membrane;intrinsic to organelle membrane;membrane part;mitochondrial membrane part;mitochondrial part;organelle part		+	16	16	16	52.5	52.5	52.5	42.5	0	83.913	1459700000	954930000	504760000	0.00043922	Q9UH62	Q9UH62	Armadillo repeat-containing X-linked protein 3	ARMCX3
-2.01324	4.03515	2.41856	-4.03515	carbohydrate metabolic process;catabolic process;cellular carbohydrate metabolic process;cellular catabolic process;cellular macromolecule catabolic process;cellular macromolecule metabolic process;cellular metabolic process;cellular process;cellular protein metabolic process;ER-associated protein catabolic process;glycosylation;macromolecule catabolic process;macromolecule glycosylation;macromol…	binding;calcium ion binding;catalytic activity;cation binding;hydrolase activity;hydrolase activity, acting on glycosyl bonds;hydrolase activity, hydrolyzing O-glycosyl compounds;ion binding;mannosidase activity;mannosyl-oligosaccharide 1,2-alpha-mannosidase activity;mannosyl-oligosaccharide mannosidase activity;metal ion binding	cell part;cytoplasmic part;endoplasmic reticulum;endoplasmic reticulum membrane;endoplasmic reticulum part;endoplasmic reticulum quality control compartment;integral to membrane;intracellular membrane-bounded organelle;intracellular organelle;intracellular organelle part;intracellular part;intrinsic to membrane;membrane;membrane part;membrane-bounded organelle;organelle;organelle membrane;organel…	N-Glycan biosynthesis;Protein processing in endoplasmic reticulum;Various types of N-glycan biosynthesis	+	8	8	8	16.7	16.7	16.7	79.579	0	56.979	1013000000	630010000	382980000	8.01554e-05	Q9UKM7	Q9UKM7	Endoplasmic reticulum mannosyl-oligosaccharide 1,2-alpha-mannosidase	MAN1B1
1.57204	0	2.10979	-2.10979	activation of immune response;activation of innate immune response;anatomical structure formation involved in morphogenesis;antibiotic transport;apoptosis;biological regulation;carboxylic acid metabolic process;cell activation;cell death;cell surface pattern recognition receptor signaling pathway;cell surface receptor linked signaling pathway;cellular alkene metabolic process;cellular component a…	binding;carbohydrate binding;diacyl lipopeptide binding;glycosaminoglycan binding;lipopeptide binding;lipopolysaccharide binding;lipopolysaccharide receptor activity;lipoteichoic acid binding;molecular transducer activity;pattern binding;pattern recognition receptor activity;peptide binding;peptidoglycan binding;polysaccharide binding;protein binding;protein dimerization activity;protein heterodi…	cell body;cell part;cell projection;cell surface;cytoplasm;external side of plasma membrane;integral to membrane;integral to plasma membrane;intracellular part;intrinsic to membrane;intrinsic to plasma membrane;macromolecular complex;membrane;membrane part;plasma membrane;plasma membrane part;protein complex;Toll-like receptor 1-Toll-like receptor 2 protein complex;Toll-like receptor 2-Toll-like …	Amoebiasis;Chagas disease (American trypanosomiasis);ko05152;Leishmaniasis;Malaria;Measles;Phagosome;Rheumatoid arthritis;Toll-like receptor signaling pathway;Toxoplasmosis	+	34	34	34	56.9	56.9	56.9	89.837	0	323.31	9660400000	7883300000	1777000000	0.00440951	O60603	O60603	Toll-like receptor 2	TLR2
1.30587	0	1.84352	-1.84352	cellular macromolecule metabolic process;cellular metabolic process;cellular process;cellular protein metabolic process;macromolecule metabolic process;macromolecule modification;metabolic process;primary metabolic process;protein deubiquitination;protein K48-linked deubiquitination;protein metabolic process;protein modification by small protein conjugation or removal;protein modification by smal…	catalytic activity;cysteine-type peptidase activity;hydrolase activity;peptidase activity;peptidase activity, acting on L-amino acid peptides;small conjugating protein-specific protease activity;ubiquitin-specific protease activity			+	9	9	9	11.2	11.2	11.2	124.04	0	128.67	1499000000	676390000	822630000	0.00915197	Q01804;Q01804-5;Q01804-3;Q01804-4	Q01804;Q01804-5;Q01804-3	OTU domain-containing protein 4	OTUD4
1.45433	0	1.89622	-1.89622	autophagic vacuole fusion;biological regulation;body fluid secretion;cellular component assembly;cellular component assembly at cellular level;cellular component organization;cellular component organization at cellular level;cellular component organization or biogenesis;cellular component organization or biogenesis at cellular level;cellular macromolecular complex assembly;cellular macromolecular…	binding;channel inhibitor activity;channel regulator activity;chloride channel inhibitor activity;chloride channel regulator activity;ion channel inhibitor activity;protein binding;SNAP receptor activity;SNARE binding	azurophil granule membrane;cell part;cell surface;cytoplasm;cytoplasmic part;cytoplasmic vesicle membrane;cytoplasmic vesicle part;cytosol;early endosome;endosomal part;endosome;endosome membrane;extracellular membrane-bounded organelle;extracellular organelle;extracellular region part;extracellular vesicular exosome;integral to membrane;intracellular membrane-bounded organelle;intracellular orga…	SNARE interactions in vesicular transport	+	7	7	7	55	55	55	11.438	0	111.4	11415000000	7115800000	4299300000	0.00767809	Q9BV40	Q9BV40	Vesicle-associated membrane protein 8	VAMP8
1.65025	0	2.1112	-2.1112	autophagy;biological regulation;catabolic process;cell activation;cell communication;cell differentiation;cell-cell signaling;cellular catabolic process;cellular developmental process;cellular metabolic process;cellular process;cellular response to stimulus;defense response;developmental process;epithelial cell differentiation;immune response;immune system process;inflammatory response;innate imm…	binding;enzyme binding;kinase binding;molecular transducer activity;protein binding;receptor binding;signal transducer activity;Toll-like receptor binding	cell part;cytoplasm;cytoplasmic part;cytosol;extracellular membrane-bounded organelle;extracellular organelle;extracellular region part;extracellular vesicular exosome;interleukin-1 receptor complex;interleukin-18 receptor complex;intracellular organelle part;intracellular part;macromolecular complex;membrane part;membrane-bounded organelle;membrane-bounded vesicle;nuclear body;nuclear part;nucle…	Toll-like receptor signaling pathway	+	14	14	14	59.9	59.9	59.9	30.281	0	107.35	5961700000	4782700000	1178900000	0.00476084	Q9H0E2;Q9H0E2-2	Q9H0E2;Q9H0E2-2	Toll-interacting protein	TOLLIP
1.42552	1.58096	2.16531	-2.16531	anatomical structure development;anatomical structure homeostasis;biological regulation;bone resorption;catabolic process;cell differentiation;cellular catabolic process;cellular component organization;cellular component organization at cellular level;cellular component organization or biogenesis;cellular component organization or biogenesis at cellular level;cellular developmental process;cellul…	binding;catalytic activity;cation binding;endopeptidase activity;exopeptidase activity;hydrolase activity;ion binding;metal ion binding;peptidase activity;peptidase activity, acting on L-amino acid peptides;peptide binding;serine hydrolase activity;serine-type endopeptidase activity;serine-type peptidase activity;tripeptidyl-peptidase activity	cell part;cytoplasmic membrane-bounded vesicle;cytoplasmic part;cytoplasmic vesicle;extracellular membrane-bounded organelle;extracellular organelle;extracellular region part;extracellular vesicular exosome;intracellular membrane-bounded organelle;intracellular organelle;intracellular organelle lumen;intracellular organelle part;intracellular part;lysosomal lumen;lysosome;lytic vacuole;melanosome…	Lysosome	+	9	9	9	29.1	29.1	29.1	61.247	0	276.3	36255000000	28275000000	7980200000	0.00353084	O14773;O14773-2	O14773;O14773-2	Tripeptidyl-peptidase 1	TPP1
2.24273	2.33441	3.21275	-3.21275	biological regulation;cation homeostasis;cellular cation homeostasis;cellular chemical homeostasis;cellular copper ion homeostasis;cellular homeostasis;cellular ion homeostasis;cellular process;chemical homeostasis;copper ion homeostasis;cytoplasmic sequestering of NF-kappaB;cytoplasmic sequestering of protein;cytoplasmic sequestering of transcription factor;establishment of localization;establis…		cell part;cytoplasmic part;endosome;intracellular membrane-bounded organelle;intracellular organelle;intracellular part;membrane-bounded organelle;organelle		+	27	27	27	51.2	51.2	51.2	70.755	0	299.86	8057700000	5790200000	2267500000	0.000241869	O60826	O60826	Coiled-coil domain-containing protein 22	CCDC22
1.94494	2.26266	2.94661	-2.94661	catabolic process;cellular catabolic process;cellular macromolecule catabolic process;cellular macromolecule metabolic process;cellular metabolic process;cellular process;ER-associated protein catabolic process;macromolecule catabolic process;macromolecule metabolic process;metabolic process;modification-dependent macromolecule catabolic process;modification-dependent protein catabolic process;pr…		cell part;cytoplasmic part;endoplasmic reticulum;endoplasmic reticulum membrane;endoplasmic reticulum part;integral to membrane;intracellular membrane-bounded organelle;intracellular organelle;intracellular organelle part;intracellular part;intrinsic to membrane;macromolecular complex;membrane;membrane part;membrane-bounded organelle;organelle;organelle membrane;organelle part;protein complex		+	19	15	15	53.2	41.3	41.3	38.925	0	146.55	29552000000	22278000000	7274700000	0.000450782	O75477	O75477	Erlin-1	ERLIN1
3.16195	2.46549	3.9609	-3.9609	biological regulation;cellular macromolecule metabolic process;cellular metabolic process;cellular process;cellular protein metabolic process;cellular response to stimulus;establishment of localization;establishment of localization in cell;establishment of protein localization;exocytosis;intracellular protein transport;intracellular signal transduction;intracellular transport;macromolecule metabo…	binding;catalytic activity;cytoskeletal protein binding;GTP binding;GTPase activity;guanyl nucleotide binding;guanyl ribonucleotide binding;hydrolase activity;hydrolase activity, acting on acid anhydrides;hydrolase activity, acting on acid anhydrides, in phosphorus-containing anhydrides;myosin binding;myosin V binding;nucleoside-triphosphatase activity;nucleotide binding;protein binding;purine nu…	cell part;clathrin-coated vesicle;coated vesicle;cytoplasmic membrane-bounded vesicle;cytoplasmic part;cytoplasmic vesicle;cytoplasmic vesicle membrane;cytoplasmic vesicle part;endosome;extracellular membrane-bounded organelle;extracellular organelle;extracellular region part;extracellular vesicular exosome;intracellular membrane-bounded organelle;intracellular organelle;intracellular organelle p…	Pancreatic secretion	+	17	16	11	66.2	66.2	46.6	24.267	0	148.09	16060000000	12629000000	3430600000	3.91514e-05	O95716	O95716	Ras-related protein Rab-3D	RAB3D
1.82743	1.71683	2.55456	-2.55456	biological regulation;biosynthetic process;carbohydrate biosynthetic process;carbohydrate metabolic process;cellular carbohydrate metabolic process;cellular lipid metabolic process;cellular macromolecule metabolic process;cellular metabolic process;cellular process;cellular protein metabolic process;dolichol-linked oligosaccharide biosynthetic process;establishment of localization;establishment o…	carboxypeptidase activity;catalytic activity;enzyme activator activity;enzyme regulator activity;exopeptidase activity;hydrolase activity;peptidase activity;peptidase activity, acting on L-amino acid peptides;serine hydrolase activity;serine-type carboxypeptidase activity;serine-type exopeptidase activity;serine-type peptidase activity	cell part;cytoplasmic part;endoplasmic reticulum;extracellular membrane-bounded organelle;extracellular organelle;extracellular region part;extracellular vesicular exosome;intracellular membrane-bounded organelle;intracellular organelle;intracellular organelle lumen;intracellular organelle part;intracellular part;lysosomal lumen;lysosome;lytic vacuole;membrane;membrane-bounded organelle;membrane-…	Lysosome;Renin-angiotensin system	+	14	14	14	35.9	35.9	35.9	52.488	0	206.46	14850000000	11768000000	3082000000	0.00136929	P10619-2;P10619	P10619-2;P10619	Lysosomal protective protein;Lysosomal protective protein 32 kDa chain;Lysosomal protective protein 20 kDa chain	CTSA
2.63046	2.19504	3.32086	-3.32086	antigen processing and presentation;antigen processing and presentation of exogenous antigen;antigen processing and presentation of exogenous peptide antigen;antigen processing and presentation of exogenous peptide antigen via MHC class I;antigen processing and presentation of exogenous peptide antigen via MHC class I, TAP-dependent;antigen processing and presentation of peptide antigen;antigen p…	molecular transducer activity;receptor signaling protein activity;signal transducer activity	cell part;clathrin coated vesicle membrane;clathrin-coated endocytic vesicle membrane;coated vesicle membrane;cytoplasmic part;cytoplasmic vesicle membrane;cytoplasmic vesicle part;early endosome membrane;endocytic vesicle membrane;endosomal part;endosome membrane;integral to membrane;intracellular organelle part;intracellular part;intrinsic to membrane;membrane;membrane part;organelle membrane;o…	Fc gamma R-mediated phagocytosis;Hematopoietic cell lineage;ko05152;Leishmaniasis;Osteoclast differentiation;Phagosome;Staphylococcus aureus infection;Systemic lupus erythematosus	+	10	10	3	25.4	25.4	11.2	42.631	0	129.77	1819500000	1316100000	503360000	0.000239289	P12314;P12314-2	P12314;P12314-2	High affinity immunoglobulin gamma Fc receptor I	FCGR1A
2.72073	3.67454	4.28018	-4.28018	alcohol metabolic process;biological regulation;biosynthetic process;C21-steroid hormone biosynthetic process;C21-steroid hormone metabolic process;cellular biosynthetic process;cellular hormone metabolic process;cellular ketone metabolic process;cellular metabolic process;cellular process;cholesterol metabolic process;coenzyme biosynthetic process;coenzyme metabolic process;cofactor biosynthetic…	catalytic activity;ferredoxin-NADP+ reductase activity;NADPH-adrenodoxin reductase activity;oxidoreductase activity;oxidoreductase activity, acting on iron-sulfur proteins as donors;oxidoreductase activity, acting on iron-sulfur proteins as donors, NAD or NADP as acceptor	cell part;cytoplasmic part;intracellular membrane-bounded organelle;intracellular organelle;intracellular organelle lumen;intracellular organelle part;intracellular part;membrane-bounded organelle;membrane-enclosed lumen;mitochondrial matrix;mitochondrial part;mitochondrion;organelle;organelle lumen;organelle part		+	22	22	22	55.1	55.1	55.1	52.918	0	193.11	10095000000	6400700000	3694300000	1.21326e-05	P22570-5;P22570;P22570-7;P22570-2;P22570-3;P22570-4;P22570-6	P22570-5;P22570;P22570-7;P22570-2;P22570-3;P22570-4;P22570-6	NADPH:adrenodoxin oxidoreductase, mitochondrial	FDXR
1.95536	3.13419	3.41461	-3.41461	acyl-CoA biosynthetic process;acyl-CoA metabolic process;acylglycerol biosynthetic process;acylglycerol metabolic process;adiponectin-mediated signaling pathway;biological regulation;biosynthetic process;carboxylic acid metabolic process;catabolic process;cell surface receptor linked signaling pathway;cellular biosynthetic process;cellular catabolic process;cellular ketone metabolic process;cellu…	adenyl nucleotide binding;adenyl ribonucleotide binding;ATP binding;binding;catalytic activity;fatty acid ligase activity;ligase activity;ligase activity, forming carbon-sulfur bonds;long-chain fatty acid-CoA ligase activity;nucleotide binding;purine nucleotide binding;purine ribonucleoside triphosphate binding;purine ribonucleotide binding;ribonucleotide binding	cell part;cytoplasmic part;endoplasmic reticulum membrane;endoplasmic reticulum part;integral to membrane;intracellular membrane-bounded organelle;intracellular organelle;intracellular organelle part;intracellular part;intrinsic to membrane;membrane;membrane part;membrane-bounded organelle;microbody;microbody membrane;microbody part;mitochondrial membrane;mitochondrial outer membrane;mitochondria…	Adipocytokine signaling pathway;Fatty acid metabolism;Peroxisome;PPAR signaling pathway	+	36	36	2	55.4	55.4	5.4	77.942	0	323.31	32242000000	26582000000	5660400000	9.57249e-05	P33121;P33121-2	P33121;P33121-2	Long-chain-fatty-acid--CoA ligase 1	ACSL1
3.13408	2.86334	3.99657	-3.99657			cell part;integral to membrane;integral to plasma membrane;intrinsic to membrane;intrinsic to plasma membrane;membrane part;plasma membrane part		+	10	10	10	28.3	28.3	28.3	48.666	0	323.31	1224900000	1051400000	173520000	4.5263e-05	P34910;P34910-2	P34910;P34910-2	Protein EVI2B	EVI2B
2.34298	2.38546	3.148	-3.148	catabolic process;cellular catabolic process;cellular macromolecule catabolic process;cellular macromolecule metabolic process;cellular metabolic process;cellular nitrogen compound metabolic process;cellular process;DNA catabolic process;DNA catabolic process, endonucleolytic;DNA metabolic process;macromolecule catabolic process;macromolecule metabolic process;metabolic process;nitrogen compound …	binding;catalytic activity;deoxyribonuclease activity;DNA binding;endodeoxyribonuclease activity;endodeoxyribonuclease activity, producing 5'-phosphomonoesters;endonuclease activity;endonuclease activity, active with either ribo- or deoxyribonucleic acids and producing 5'-phosphomonoesters;hydrolase activity;hydrolase activity, acting on ester bonds;nuclease activity;nucleic acid binding	cell part;cytoplasmic part;endoplasmic reticulum;extracellular membrane-bounded organelle;extracellular organelle;extracellular region part;extracellular vesicular exosome;intracellular membrane-bounded organelle;intracellular organelle;intracellular part;membrane-bounded organelle;membrane-bounded vesicle;nucleus;organelle;vesicle		+	9	9	9	49	49	49	33.892	0	84.607	667740000	585010000	82736000	0.000386547	P49184	P49184	Deoxyribonuclease-1-like 1	DNASE1L1
3.44167	2.74321	4.31379	-4.31379	anatomical structure development;biological regulation;cell cycle;cell cycle process;cell differentiation;cellular component disassembly;cellular component disassembly at cellular level;cellular component organization;cellular component organization at cellular level;cellular component organization or biogenesis;cellular component organization or biogenesis at cellular level;cellular developmenta…	actin binding;beta-tubulin binding;binding;cytoskeletal protein binding;protein binding;tubulin binding	cell part;cytoplasmic part;cytoskeletal part;endoplasmic reticulum;envelope;integral to membrane;intracellular membrane-bounded organelle;intracellular organelle;intracellular organelle part;intracellular part;intrinsic to membrane;macromolecular complex;membrane;membrane part;membrane-bounded organelle;microtubule;nuclear envelope;nuclear inner membrane;nuclear membrane;nuclear outer membrane;nu…	Arrhythmogenic right ventricular cardiomyopathy (ARVC);Dilated cardiomyopathy;Hypertrophic cardiomyopathy (HCM)	+	17	17	17	77.2	77.2	77.2	28.994	0	323.31	6066400000	3175000000	2891400000	1.60014e-05	P50402	P50402	Emerin	EMD
2.96674	3.76252	4.50765	-4.50765	anatomical structure development;androgen metabolic process;bile acid biosynthetic process;bile acid metabolic process;biological regulation;biosynthetic process;carboxylic acid biosynthetic process;carboxylic acid catabolic process;carboxylic acid metabolic process;catabolic process;cell development;cell differentiation;cellular biosynthetic process;cellular catabolic process;cellular developmen…	3alpha,7alpha,12alpha-trihydroxy-5beta-cholest-24-enoyl-CoA hydratase activity;3-hydroxyacyl-CoA dehydrogenase activity;binding;carbon-oxygen lyase activity;catalytic activity;hydro-lyase activity;identical protein binding;isomerase activity;long-chain-enoyl-CoA hydratase activity;lyase activity;oxidoreductase activity;oxidoreductase activity, acting on CH-OH group of donors;oxidoreductase activi…	cell part;cytoplasmic part;intracellular membrane-bounded organelle;intracellular organelle;intracellular organelle lumen;intracellular organelle part;intracellular part;membrane;membrane-bounded organelle;membrane-enclosed lumen;microbody;microbody lumen;microbody membrane;microbody part;mitochondrion;organelle;organelle lumen;organelle membrane;organelle part;peroxisomal matrix;peroxisomal memb…	Peroxisome;Primary bile acid biosynthesis	+	39	39	39	66.3	66.3	66.3	79.685	0	323.31	69500000000	47450000000	22050000000	7.27773e-06	P51659;P51659-3;P51659-2;Q9UJQ7	P51659;P51659-3;P51659-2	Peroxisomal multifunctional enzyme type 2;(3R)-hydroxyacyl-CoA dehydrogenase;Enoyl-CoA hydratase 2	HSD17B4
4.96717	4.37777	6.24043	-6.24043	2'-deoxyribonucleotide metabolic process;ADP biosynthetic process;ADP metabolic process;AMP metabolic process;anatomical structure development;biosynthetic process;brain development;cellular biosynthetic process;cellular metabolic process;cellular nitrogen compound biosynthetic process;cellular nitrogen compound metabolic process;cellular process;dATP metabolic process;deoxyribonucleoside triphos…	adenyl nucleotide binding;adenyl ribonucleotide binding;adenylate kinase activity;ATP binding;binding;catalytic activity;kinase activity;nucleobase-containing compound kinase activity;nucleotide binding;nucleotide kinase activity;phosphotransferase activity, phosphate group as acceptor;purine nucleotide binding;purine ribonucleoside triphosphate binding;purine ribonucleotide binding;ribonucleotid…	cell part;cytoplasmic part;cytosol;extracellular membrane-bounded organelle;extracellular organelle;extracellular region part;extracellular vesicular exosome;intracellular organelle part;intracellular part;membrane;membrane-bounded organelle;membrane-bounded vesicle;membrane-enclosed lumen;mitochondrial inner membrane;mitochondrial intermembrane space;mitochondrial membrane;mitochondrial part;org…	Purine metabolism	+	22	22	22	84.1	84.1	84.1	26.477	0	323.31	210000000000	151000000000	59584000000	1.25461e-07	P54819;P54819-2;P54819-6;P54819-3;P54819-5;P54819-4	P54819;P54819-2;P54819-6;P54819-3;P54819-5;P54819-4	Adenylate kinase 2, mitochondrial;Adenylate kinase 2, mitochondrial, N-terminally processed	AK2
1.68734	3.74067	3.509	-3.74067	biological regulation;carbohydrate transport;cellular process;cellular response to stimulus;establishment of localization;establishment of localization in cell;establishment of protein localization;glucose import;glucose transport;hexose transport;intracellular protein transport;intracellular signal transduction;intracellular transport;metabolic process;monosaccharide transport;organic substance …	binding;catalytic activity;GTP binding;GTPase activity;guanyl nucleotide binding;guanyl ribonucleotide binding;hydrolase activity;hydrolase activity, acting on acid anhydrides;hydrolase activity, acting on acid anhydrides, in phosphorus-containing anhydrides;nucleoside-triphosphatase activity;nucleotide binding;purine nucleotide binding;purine ribonucleoside triphosphate binding;purine ribonucleo…	cell part;cytoplasmic membrane-bounded vesicle;cytoplasmic part;cytoplasmic vesicle;endosome;insulin-responsive compartment;intracellular membrane-bounded organelle;intracellular organelle;intracellular part;membrane;membrane-bounded organelle;membrane-bounded vesicle;mitochondrion;organelle;perinuclear region of cytoplasm;plasma membrane;recycling endosome;stored secretory granule;vesicle		+	11	11	10	71.8	71.8	65.3	23.586	0	126.67	4223800000	3163100000	1060700000	4.35679e-05	P61018;P61018-2	P61018;P61018-2	Ras-related protein Rab-4B	RAB4B
1.81383	1.72745	2.50591	-2.50591	activation of immune response;activation of innate immune response;adaptive immune response;adaptive immune response based on somatic recombination of immune receptors built from immunoglobulin superfamily domains;anatomical structure development;biological regulation;cell activation;cell differentiation;cell surface receptor linked signaling pathway;cellular component organization;cellular compo…	binding;chromatin binding;core promoter proximal region DNA binding;core promoter proximal region sequence-specific DNA binding;DNA binding;nucleic acid binding;nucleic acid binding transcription factor activity;protein binding transcription factor activity;regulatory region DNA binding;regulatory region nucleic acid binding;RNA polymerase II core promoter proximal region sequence-specific DNA bi…	Bcl3/NF-kappaB2 complex;cell part;cytoplasm;cytoplasmic part;cytosol;I-kappaB/NF-kappaB complex;intracellular membrane-bounded organelle;intracellular organelle;intracellular organelle part;intracellular part;macromolecular complex;membrane-bounded organelle;nuclear part;nucleoplasm;nucleus;organelle;organelle part;protein complex	MAPK signaling pathway;Osteoclast differentiation;Pathways in cancer	+	11	11	11	19.7	19.7	19.7	96.677	0	57.535	338600000	229820000	108780000	0.0014806	Q00653-4;Q00653;Q00653-3	Q00653-4;Q00653;Q00653-3	Nuclear factor NF-kappa-B p100 subunit;Nuclear factor NF-kappa-B p52 subunit	NFKB2
1.78924	2.38449	2.89056	-2.89056	biological regulation;cellular process;establishment of localization;establishment of localization in cell;establishment of protein localization;Golgi vesicle transport;intracellular transport;positive regulation of biological process;positive regulation of cellular component organization;positive regulation of cellular process;positive regulation of endocytosis;positive regulation of phagocytosi…	binding;carbohydrate binding;cation binding;glycoprotein binding;heat shock protein binding;ion binding;mannose binding;metal ion binding;monosaccharide binding;protein binding;sugar binding	cell part;cell surface;cytoplasmic part;endoplasmic reticulum membrane;endoplasmic reticulum part;endoplasmic reticulum-Golgi intermediate compartment;endoplasmic reticulum-Golgi intermediate compartment membrane;extracellular membrane-bounded organelle;extracellular organelle;extracellular region part;extracellular space;extracellular vesicular exosome;Golgi apparatus;Golgi apparatus part;Golgi …	Protein processing in endoplasmic reticulum	+	15	15	15	50.6	50.6	50.6	40.228	0	323.31	56181000000	33160000000	23021000000	0.000471669	Q12907	Q12907	Vesicular integral-membrane protein VIP36	LMAN2
1.83185	1.5196	2.4445	-2.4445	cellular component organization;cellular component organization at cellular level;cellular component organization or biogenesis;cellular component organization or biogenesis at cellular level;cellular process;endosome organization;endosome transport;establishment of localization;establishment of localization in cell;establishment of protein localization;intracellular transport;organelle organizat…		cell part;cytoplasmic part;early endosome;endosome;intracellular membrane-bounded organelle;intracellular organelle;intracellular organelle part;intracellular part;macromolecular complex;membrane-bounded organelle;nuclear part;nucleoplasm;organelle;organelle part;protein complex;WASH complex		+	39	39	39	43.8	43.8	43.8	136.4	0	323.31	10783000000	7160100000	3622600000	0.00186379	Q2M389;Q2M389-2	Q2M389;Q2M389-2	WASH complex subunit 7	KIAA1033
1.90173	1.88192	2.66563	-2.66563	immune system process		cell part;extracellular membrane-bounded organelle;extracellular organelle;extracellular region part;extracellular vesicular exosome;integral to membrane;intrinsic to membrane;membrane;membrane part;membrane-bounded organelle;membrane-bounded vesicle;organelle;plasma membrane;vesicle		+	6	6	6	34.2	34.2	34.2	29.71	0	102.47	2096700000	1353300000	743420000	0.00110854	Q6GTX8-3;Q6GTX8-2;Q6GTX8;Q6GTX8-4;Q6ISS4-2;Q6ISS4	Q6GTX8-3;Q6GTX8-2;Q6GTX8;Q6GTX8-4	Leukocyte-associated immunoglobulin-like receptor 1	LAIR1
3.74388	4.1626	5.27484	-5.27484	catabolic process;lipid catabolic process;lipid metabolic process;metabolic process;primary metabolic process	carboxylic ester hydrolase activity;catalytic activity;hydrolase activity;hydrolase activity, acting on ester bonds	cell part;cytoplasmic part;endoplasmic reticulum;integral to membrane;intracellular membrane-bounded organelle;intracellular organelle;intracellular part;intrinsic to membrane;membrane;membrane part;membrane-bounded organelle;organelle	Bile secretion	+	13	13	4	47.3	47.3	11.3	45.807	0	179.46	5380200000	4065700000	1314500000	1.18861e-06	Q6PIU2;Q6PIU2-2	Q6PIU2;Q6PIU2-2	Neutral cholesterol ester hydrolase 1	NCEH1
2.09166	2.99325	3.34779	-3.34779	cellular metabolic process;cellular process;metabolic process;methylation;one-carbon metabolic process;small molecule metabolic process	catalytic activity;methyltransferase activity;S-adenosylmethionine-dependent methyltransferase activity;transferase activity;transferase activity, transferring one-carbon groups	cell part;cytoplasm;intracellular part		+	11	11	11	54.1	54.1	54.1	27.775	0	99.278	4348700000	3124800000	1223900000	0.000183194	Q6UX53	Q6UX53	Methyltransferase-like protein 7B	METTL7B
1.4647	2.43333	2.65496	-2.65496	cellular process;establishment of localization;establishment of localization in cell;establishment of protein localization;Golgi to plasma membrane transport;Golgi vesicle transport;intracellular transport;post-Golgi vesicle-mediated transport;protein transport;transport;vesicle-mediated transport		cell part;cytoplasmic part;early endosome;endosome;integral to membrane;intracellular membrane-bounded organelle;intracellular organelle;intracellular part;intrinsic to membrane;membrane part;membrane-bounded organelle;organelle		+	34	34	34	42.2	42.2	42.2	109.56	0	142.14	4837500000	3349600000	1487900000	0.000717605	Q7Z3J2;Q7Z3J2-2	Q7Z3J2;Q7Z3J2-2	UPF0505 protein C16orf62	C16orf62
1.64624	2.69663	2.94044	-2.94044		binding;nucleic acid binding;RNA binding	cell part;cytoplasm;cytoplasmic part;intracellular membrane-bounded organelle;intracellular non-membrane-bounded organelle;intracellular organelle;intracellular part;macromolecular complex;membrane;membrane-bounded organelle;non-membrane-bounded organelle;nucleus;organelle;polysomal ribosome;ribonucleoprotein complex;ribosome		+	20	20	20	40.3	40.3	40.3	76.12	0	147.38	2471800000	1218500000	1253300000	0.000335591	Q7Z417;Q7Z417-2	Q7Z417	Nuclear fragile X mental retardation-interacting protein 2	NUFIP2
1.85226	1.44411	2.41553	-2.41553					+	16	16	16	29.4	29.4	29.4	74.582	0	63.502	1696500000	891590000	804880000	0.00201928	Q7Z4Q2;Q7Z4Q2-2;Q7Z4Q2-3	Q7Z4Q2;Q7Z4Q2-2	HEAT repeat-containing protein 3	HEATR3
1.87741	2.36222	2.75806	-2.75806			extracellular membrane-bounded organelle;extracellular organelle;extracellular region part;extracellular vesicular exosome;membrane-bounded organelle;membrane-bounded vesicle;organelle;vesicle		+	12	11	10	28.7	27.1	25.5	63.107	0	50.357	1035600000	540060000	495580000	0.00102562	Q86YQ8;Q86YQ8-2;Q9HCH3	Q86YQ8	Copine-8	CPNE8
2.36837	2.56558	3.32464	-3.32464		binding;identical protein binding;protein binding;protein dimerization activity;protein homodimerization activity	cell part;cytoplasmic part;endosome;extracellular membrane-bounded organelle;extracellular organelle;extracellular region part;extracellular vesicular exosome;integral to membrane;intracellular membrane-bounded organelle;intracellular organelle;intracellular organelle part;intracellular part;intrinsic to membrane;late endosome;lysosomal membrane;lysosome;lytic vacuole;membrane;membrane part;membr…		+	4	4	4	15.7	15.7	15.7	30.549	0	20.02	627060000	411550000	215510000	0.000193047	Q8IY95-2;Q8IY95	Q8IY95-2;Q8IY95	Transmembrane protein 192	TMEM192
1.5921	2.30452	2.69112	-2.69112			cell part;cytoplasmic part;endoplasmic reticulum;envelope;intracellular membrane-bounded organelle;intracellular organelle;intracellular organelle part;intracellular part;membrane;membrane-bounded organelle;nuclear envelope;nuclear part;organelle;organelle envelope;organelle part		+	9	9	9	25.1	25.1	25.1	57.522	0	73.584	1511400000	994640000	516730000	0.000745051	Q8N2G8;Q8N2G8-2;Q8N2G8-3	Q8N2G8;Q8N2G8-2;Q8N2G8-3	GH3 domain-containing protein	GHDC
1.56443	1.88137	2.44162	-2.44162		catalytic activity;hydrolase activity	cell part;cytoplasmic part;intracellular membrane-bounded organelle;intracellular organelle;intracellular part;membrane-bounded organelle;mitochondrion;organelle		+	10	10	10	39	39	39	33.863	0	101.5	3354000000	2246700000	1107300000	0.00164881	Q8NFV4-4;Q8NFV4;Q8NFV4-6;Q8NFV4-5;Q8NFV4-3;Q8NFV4-2	Q8NFV4-4;Q8NFV4;Q8NFV4-6	Alpha/beta hydrolase domain-containing protein 11	ABHD11
2.2222	1.74726	2.86892	-2.86892					+	14	14	14	49.9	49.9	49.9	40.513	0	151.49	2058800000	1400200000	658590000	0.000631736	Q8TCE6;Q8TCE6-2;Q6NSW5	Q8TCE6;Q8TCE6-2;Q6NSW5	Protein FAM45A;Protein FAM45B	FAM45A;FAM45B
2.53773	5.25443	4.95293	-5.25443	attachment of GPI anchor to protein;cellular macromolecule metabolic process;cellular metabolic process;cellular process;cellular protein metabolic process;C-terminal protein amino acid modification;C-terminal protein lipidation;macromolecule metabolic process;macromolecule modification;metabolic process;post-translational protein modification;primary metabolic process;protein folding;protein lip…	catalytic activity;cysteine-type endopeptidase activity;cysteine-type peptidase activity;endopeptidase activity;GPI-anchor transamidase activity;hydrolase activity;intramolecular oxidoreductase activity;intramolecular oxidoreductase activity, interconverting keto- and enol-groups;intramolecular oxidoreductase activity, transposing S-S bonds;isomerase activity;peptidase activity;peptidase activity…	cell part;cytoplasmic part;endoplasmic reticulum membrane;endoplasmic reticulum part;GPI-anchor transamidase complex;integral to endoplasmic reticulum membrane;integral to membrane;integral to organelle membrane;intracellular organelle part;intracellular part;intrinsic to endoplasmic reticulum membrane;intrinsic to membrane;intrinsic to organelle membrane;macromolecular complex;membrane;membrane …	Glycosylphosphatidylinositol(GPI)-anchor biosynthesis	+	12	12	12	39.7	39.7	39.7	45.251	0	146.38	5372900000	3665000000	1707800000	8.65755e-07	Q92643;Q92643-2	Q92643;Q92643-2	GPI-anchor transamidase	PIGK
2.07551	3.66852	3.78454	-3.78454	apoptosis;attachment of GPI anchor to protein;cell death;cell differentiation;cellular developmental process;cellular macromolecule metabolic process;cellular metabolic process;cellular process;cellular protein metabolic process;C-terminal protein amino acid modification;C-terminal protein lipidation;death;developmental process;macromolecule metabolic process;macromolecule modification;metabolic …	catalytic activity;GPI-anchor transamidase activity;hydrolase activity	cell part;cytoplasmic membrane-bounded vesicle;cytoplasmic part;cytoplasmic vesicle;endoplasmic reticulum membrane;endoplasmic reticulum part;GPI-anchor transamidase complex;integral to endoplasmic reticulum membrane;integral to membrane;integral to organelle membrane;intracellular membrane-bounded organelle;intracellular organelle;intracellular organelle part;intracellular part;intrinsic to endo…	Glycosylphosphatidylinositol(GPI)-anchor biosynthesis	+	18	18	18	35.1	35.1	35.1	59.581	0	112.59	6392000000	4069100000	2323000000	3.03288e-05	Q969N2-5;Q969N2;Q969N2-4;Q969N2-6;Q969N2-3;Q969N2-2	Q969N2-5;Q969N2;Q969N2-4;Q969N2-6;Q969N2-3;Q969N2-2	GPI transamidase component PIG-T	PIGT
2.37107	4.30555	4.34043	-4.34043					+	14	14	14	54.3	54.3	54.3	37.226	0	139.29	910760000	692040000	218720000	6.32862e-06	Q96GS4	Q96GS4	Uncharacterized protein C17orf59	C17orf59
1.7181	1.73387	2.44425	-2.44425	anatomical structure development;cardiac septum development;developmental process;endocardial cushion development;mesenchyme development;tissue development	binding;calcium ion binding;cation binding;ion binding;metal ion binding	cell part;integral to membrane;intrinsic to membrane;membrane part		+	7	7	7	20.7	20.7	20.7	45.439	0	22.955	469990000	343450000	126540000	0.00193593	Q96HD1;Q96HD1-2	Q96HD1;Q96HD1-2	Cysteine-rich with EGF-like domain protein 1	CRELD1
1.73461	3.96082	3.65974	-3.96082	attachment of GPI anchor to protein;cellular macromolecule metabolic process;cellular metabolic process;cellular process;cellular protein metabolic process;C-terminal protein amino acid modification;C-terminal protein lipidation;macromolecule metabolic process;macromolecule modification;metabolic process;post-translational protein modification;primary metabolic process;protein lipidation;protein …	catalytic activity;GPI-anchor transamidase activity;hydrolase activity	cell part;cytoplasmic part;endoplasmic reticulum membrane;endoplasmic reticulum part;GPI-anchor transamidase complex;intracellular organelle part;intracellular part;macromolecular complex;membrane;membrane part;organelle membrane;organelle part;protein complex	Glycosylphosphatidylinositol(GPI)-anchor biosynthesis	+	16	16	16	45.9	45.9	45.9	61.655	0	291.83	10097000000	6654100000	3443200000	2.67151e-05	Q96S52;Q96S52-2	Q96S52;Q96S52-2	GPI transamidase component PIG-S	PIGS
2.4105	2.39009	3.36902	-3.36902	alcohol catabolic process;alcohol metabolic process;carbohydrate catabolic process;carbohydrate metabolic process;catabolic process;cellular carbohydrate catabolic process;cellular carbohydrate metabolic process;cellular metabolic process;cellular process;generation of precursor metabolites and energy;glucose catabolic process;glucose metabolic process;glycolysis;hexose catabolic process;hexose m…	ADP-specific glucokinase activity;binding;catalytic activity;cation binding;ion binding;kinase activity;metal ion binding;phosphotransferase activity, alcohol group as acceptor;transferase activity;transferase activity, transferring phosphorus-containing groups	cell part;cytoplasmic part;endoplasmic reticulum;extracellular region;intracellular membrane-bounded organelle;intracellular organelle;intracellular part;membrane;membrane-bounded organelle;organelle	Glycolysis / Gluconeogenesis	+	10	10	10	32.5	32.5	32.5	53.96	0	262.76	13774000000	9625600000	4148400000	0.00016586	Q9BRR6-2;Q9BRR6;Q9BRR6-3;Q9BRR6-4;Q9BRR6-5;Q9BRR6-6	Q9BRR6-2;Q9BRR6;Q9BRR6-3	ADP-dependent glucokinase	ADPGK
1.96141	3.8239	3.77375	-3.8239	biological regulation;cell differentiation;cellular developmental process;cellular localization;cellular macromolecule localization;cellular process;cellular protein localization;developmental process;establishment of localization;fat cell differentiation;lipid transport;localization;macromolecule localization;negative regulation of biological process;negative regulation of cell migration;negativ…	binding;cholesterol binding;lipid binding;steroid binding;sterol binding	cell part;intracellular organelle part;intracellular part;membrane;nuclear membrane;nuclear part;organelle membrane;organelle part		+	35	35	31	51.2	51.2	46.5	96.955	0	323.31	12463000000	9136500000	3326900000	2.63022e-05	Q9BZF1-3;Q9BZF1-2;Q9BZF1	Q9BZF1-3;Q9BZF1-2;Q9BZF1	Oxysterol-binding protein-related protein 8	OSBPL8
3.40926	3.62494	4.75772	-4.75772	biological regulation;biosynthetic process;cellular biosynthetic process;cellular macromolecule biosynthetic process;cellular macromolecule metabolic process;cellular metabolic process;cellular nitrogen compound metabolic process;cellular process;macromolecule biosynthetic process;macromolecule metabolic process;metabolic process;nitrogen compound metabolic process;nucleic acid metabolic process;…		cell part;cytoplasm;intracellular membrane-bounded organelle;intracellular organelle;intracellular part;membrane-bounded organelle;nucleus;organelle		+	8	8	8	42.4	42.4	42.4	24.67	0	52.288	1217000000	882100000	334950000	4.59875e-06	Q9GZQ3	Q9GZQ3	COMM domain-containing protein 5	COMMD5
2.0413	2.9335	3.37754	-3.37754	attachment of GPI anchor to protein;biological regulation;biosynthetic process;cellular biosynthetic process;cellular lipid metabolic process;cellular macromolecule metabolic process;cellular metabolic process;cellular process;cellular protein metabolic process;C-terminal protein amino acid modification;C-terminal protein lipidation;glycerolipid biosynthetic process;glycerolipid metabolic process…		cell part;cytoplasmic part;endoplasmic reticulum membrane;endoplasmic reticulum part;GPI-anchor transamidase complex;integral to endoplasmic reticulum membrane;integral to membrane;integral to organelle membrane;intracellular organelle part;intracellular part;intrinsic to endoplasmic reticulum membrane;intrinsic to membrane;intrinsic to organelle membrane;macromolecular complex;membrane;membrane …	Glycosylphosphatidylinositol(GPI)-anchor biosynthesis	+	5	5	5	16.6	16.6	16.6	47.61	0	68.422	3947800000	2396600000	1551200000	0.00012087	Q9H490-2;Q9H490	Q9H490-2;Q9H490	Phosphatidylinositol glycan anchor biosynthesis class U protein	PIGU
2.26647	3.2635	3.67188	-3.67188	biological regulation;BMP signaling pathway;cell differentiation;cell surface receptor linked signaling pathway;cellular developmental process;cellular process;cellular response to stimulus;developmental process;enzyme linked receptor protein signaling pathway;negative regulation of adaptive immune response;negative regulation of adaptive immune response based on somatic recombination of immune r…		cell part;external side of plasma membrane;integral to membrane;intrinsic to membrane;membrane part;plasma membrane part		+	8	8	8	35	35	35	33.908	0	101.53	2498200000	2318700000	179470000	6.14909e-05	Q9H7M9	Q9H7M9	Platelet receptor Gi24	C10orf54
1.94964	2.16222	2.89567	-2.89567	amine transport;amino acid transmembrane transport;amino acid transport;anatomical structure development;bone development;carboxylic acid transport;cation transport;cellular process;developmental process;establishment of localization;ion transport;metal ion transport;monovalent inorganic cation transport;nitrogen compound transport;organic acid transport;organic substance transport;sodium ion tra…	active transmembrane transporter activity;amine transmembrane transporter activity;amino acid transmembrane transporter activity;carboxylic acid transmembrane transporter activity;organic acid transmembrane transporter activity;substrate-specific transmembrane transporter activity;substrate-specific transporter activity;transmembrane transporter activity;transporter activity	cell part;cytoplasmic part;Golgi apparatus;integral to membrane;intracellular membrane-bounded organelle;intracellular organelle;intracellular part;intrinsic to membrane;membrane part;membrane-bounded organelle;organelle		+	10	10	10	12.7	12.7	12.7	119.76	0	25.012	746600000	338030000	408570000	0.000529646	Q9HBR0;Q9HBR0-3;Q9HBR0-2	Q9HBR0;Q9HBR0-3;Q9HBR0-2	Putative sodium-coupled neutral amino acid transporter 10	SLC38A10
1.37007	3.0116	2.76233	-3.0116	acylglycerol biosynthetic process;acylglycerol metabolic process;biosynthetic process;carboxylic acid biosynthetic process;carboxylic acid metabolic process;CDP-diacylglycerol biosynthetic process;CDP-diacylglycerol metabolic process;cellular biosynthetic process;cellular ketone metabolic process;cellular lipid metabolic process;cellular metabolic process;cellular process;diacylglycerol biosynthe…	1-acylglycerol-3-phosphate O-acyltransferase activity;acylglycerol O-acyltransferase activity;catalytic activity;O-acyltransferase activity;transferase activity;transferase activity, transferring acyl groups;transferase activity, transferring acyl groups other than amino-acyl groups	cell part;cytoplasmic part;endoplasmic reticulum;endoplasmic reticulum membrane;endoplasmic reticulum part;envelope;integral to membrane;intracellular membrane-bounded organelle;intracellular organelle;intracellular organelle part;intracellular part;intrinsic to membrane;membrane;membrane part;membrane-bounded organelle;nuclear envelope;nuclear part;organelle;organelle envelope;organelle membrane…	Glycerolipid metabolism;Glycerophospholipid metabolism	+	9	9	9	19.9	19.9	19.9	43.38	0	18.846	945750000	668740000	277000000	0.000527581	Q9NRZ7;Q9NRZ7-2;Q9NRZ7-3	Q9NRZ7;Q9NRZ7-2;Q9NRZ7-3	1-acyl-sn-glycerol-3-phosphate acyltransferase gamma	AGPAT3
1.79571	2.36277	2.88409	-2.88409	carbohydrate metabolic process;cellular carbohydrate metabolic process;cellular macromolecule metabolic process;cellular metabolic process;cellular process;cellular protein metabolic process;'de novo' posttranslational protein folding;'de novo' protein folding;glycosylation;macromolecule glycosylation;macromolecule metabolic process;macromolecule modification;metabolic process;peptidyl-amino acid…	binding;catalytic activity;glucosyltransferase activity;protein binding;transferase activity;transferase activity, transferring glycosyl groups;transferase activity, transferring hexosyl groups;UDP-glucose:glycoprotein glucosyltransferase activity;UDP-glucosyltransferase activity;UDP-glycosyltransferase activity;unfolded protein binding	cell part;cytoplasmic part;endoplasmic reticulum;endoplasmic reticulum lumen;endoplasmic reticulum part;endoplasmic reticulum-Golgi intermediate compartment;extracellular membrane-bounded organelle;extracellular organelle;extracellular region part;extracellular vesicular exosome;intracellular membrane-bounded organelle;intracellular organelle;intracellular organelle lumen;intracellular organelle …	Protein processing in endoplasmic reticulum	+	70	70	70	58.3	58.3	58.3	174.97	0	323.31	81197000000	58601000000	22596000000	0.000484896	Q9NYU2-2;Q9NYU2;Q9NYU1	Q9NYU2-2;Q9NYU2	UDP-glucose:glycoprotein glucosyltransferase 1	UGGT1
1.36632	1.82418	2.25785	-2.25785	anatomical structure formation involved in morphogenesis;biological regulation;blood circulation;cellular component organization;cellular component organization or biogenesis;cellular membrane organization;cellular process;cellular response to heat;cellular response to stimulus;cellular response to stress;circulatory system process;developmental process;membrane organization;multicellular organis…	binding;lipid binding;phospholipid binding	caveola;cell part;cytoplasmic part;cytoplasmic vesicle;cytoplasmic vesicle membrane;cytoplasmic vesicle part;envelope;extracellular membrane-bounded organelle;extracellular organelle;extracellular region part;extracellular vesicular exosome;integral to membrane;intracellular membrane-bounded organelle;intracellular organelle;intracellular organelle part;intracellular part;intrinsic to membrane;me…		+	98	98	96	57.4	57.4	57	233.47	0	323.31	11523000000	9863600000	1659400000	0.00269088	Q9NZM1-6;Q9NZM1;Q9NZM1-3;Q9NZM1-2;Q9NZM1-5;Q9NZM1-7;Q9NZM1-8;Q9NZM1-4;REV__P24752	Q9NZM1-6;Q9NZM1;Q9NZM1-3;Q9NZM1-2;Q9NZM1-5	Myoferlin	MYOF
1.62476	2.58184	2.86323	-2.86323	biological regulation;biosynthetic process;cell death;cell projection organization;cellular biosynthetic process;cellular component organization;cellular component organization at cellular level;cellular component organization or biogenesis;cellular component organization or biogenesis at cellular level;cellular lipid metabolic process;cellular localization;cellular macromolecule localization;cel…	binding;cytoskeletal protein binding;FFAT motif binding;microtubule binding;molecular transducer activity;protein binding;protein dimerization activity;protein domain specific binding;protein heterodimerization activity;signal transducer activity;tubulin binding	cell part;cytoplasmic part;cytoskeleton;endoplasmic reticulum;endoplasmic reticulum membrane;endoplasmic reticulum part;Golgi apparatus part;Golgi membrane;integral to membrane;intracellular membrane-bounded organelle;intracellular non-membrane-bounded organelle;intracellular organelle;intracellular organelle part;intracellular part;intrinsic to membrane;membrane;membrane part;membrane-bounded or…	Tight junction	+	15	15	14	71.1	71.1	71.1	27.893	0	323.31	30299000000	20327000000	9972300000	0.000427979	Q9P0L0;Q9P0L0-2	Q9P0L0;Q9P0L0-2	Vesicle-associated membrane protein-associated protein A	VAPA
3.62845	4.66831	5.45141	-5.45141	antigen processing and presentation;antigen processing and presentation of exogenous antigen;antigen processing and presentation of exogenous peptide antigen;antigen processing and presentation of exogenous peptide antigen via MHC class I;antigen processing and presentation of exogenous peptide antigen via MHC class I, TAP-independent;antigen processing and presentation of peptide antigen;antigen…	aminopeptidase activity;binding;catalytic activity;cation binding;exopeptidase activity;hydrolase activity;ion binding;metal ion binding;metallopeptidase activity;peptidase activity;peptidase activity, acting on L-amino acid peptides;transition metal ion binding;zinc ion binding	cell part;cytoplasmic part;cytoplasmic vesicle membrane;cytoplasmic vesicle part;cytosol;early endosome lumen;endosomal part;endosome lumen;extracellular region;integral to membrane;integral to plasma membrane;intracellular;intracellular organelle lumen;intracellular organelle part;intracellular part;intrinsic to membrane;intrinsic to plasma membrane;lysosomal membrane;membrane;membrane part;memb…	Renin-angiotensin system	+	45	45	45	44.4	44.4	44.4	117.35	0	323.31	16141000000	11579000000	4561900000	6.27533e-07	Q9UIQ6;Q9UIQ6-3;Q9UIQ6-2	Q9UIQ6;Q9UIQ6-3;Q9UIQ6-2	Leucyl-cystinyl aminopeptidase;Leucyl-cystinyl aminopeptidase, pregnancy serum form	LNPEP
1.96778	1.71463	2.65986	-2.65986	cellular component organization;cellular component organization at cellular level;cellular component organization or biogenesis;cellular component organization or biogenesis at cellular level;cellular membrane fusion;cellular membrane organization;cellular process;early endosome to late endosome transport;endosome to lysosome transport;endosome transport;establishment of localization;establishmen…	binding;channel inhibitor activity;channel regulator activity;chloride channel inhibitor activity;chloride channel regulator activity;ion channel inhibitor activity;protein binding;SNAP receptor activity;SNARE binding;syntaxin binding	cell part;cytoplasmic part;early endosome;endoplasmic reticulum;endosomal part;endosome;endosome membrane;Golgi apparatus part;integral to membrane;integral to plasma membrane;intracellular membrane-bounded organelle;intracellular organelle;intracellular organelle part;intracellular part;intrinsic to membrane;intrinsic to plasma membrane;late endosome;late endosome membrane;lysosomal membrane;mac…	SNARE interactions in vesicular transport	+	7	7	7	38.1	38.1	38.1	26.906	0	76.891	4625800000	2902300000	1723400000	0.00106412	Q9UNK0	Q9UNK0	Syntaxin-8	STX8
2.53578	2.42533	3.48147	-3.48147	biological regulation;biosynthetic process;cellular biosynthetic process;cellular macromolecule biosynthetic process;cellular macromolecule metabolic process;cellular metabolic process;cellular nitrogen compound metabolic process;cellular process;macromolecule biosynthetic process;macromolecule metabolic process;metabolic process;nitrogen compound metabolic process;nucleic acid metabolic process;…		cell part;cytoplasm;intracellular membrane-bounded organelle;intracellular organelle;intracellular part;membrane-bounded organelle;nucleus;organelle		+	13	13	13	63.4	63.4	63.4	22.966	0	73.687	2191500000	1544400000	647080000	0.000126359	Q9Y6G5	Q9Y6G5	COMM domain-containing protein 10	COMMD10
2.79794	1.9419	3.40301	-3.40301	activation of immune response;biological regulation;blood coagulation;cell activation;cellular process;coagulation;complement activation;complement activation, alternative pathway;defense response;establishment of localization;establishment of localization in cell;exocytosis;hemostasis;humoral immune response;immune effector process;immune response;immune system process;innate immune response;mac…	catalytic activity;endopeptidase activity;hydrolase activity;peptidase activity;peptidase activity, acting on L-amino acid peptides;serine hydrolase activity;serine-type endopeptidase activity;serine-type peptidase activity	cell part;cytoplasmic membrane-bounded vesicle lumen;cytoplasmic part;cytoplasmic vesicle part;extracellular membrane-bounded organelle;extracellular organelle;extracellular region;extracellular region part;extracellular space;extracellular vesicular exosome;intracellular organelle part;intracellular part;membrane-bounded organelle;membrane-bounded vesicle;membrane-enclosed lumen;organelle;organe…	Complement and coagulation cascades;Staphylococcus aureus infection	+	6	6	6	34	34	34	27.033	0	129.33	4076800000	3280700000	796040000	0.000160902	P00746	P00746	Complement factor D	CFD
2.11905	1.452	2.61878	-2.61878	catabolic process;cellular catabolic process;cellular macromolecule catabolic process;cellular macromolecule metabolic process;cellular metabolic process;cellular nitrogen compound metabolic process;cellular process;chemotaxis;locomotion;macromolecule catabolic process;macromolecule metabolic process;metabolic process;nitrogen compound metabolic process;nucleic acid metabolic process;nucleic acid…	binding;catalytic activity;endonuclease activity;endonuclease activity, active with either ribo- or deoxyribonucleic acids and producing 3'-phosphomonoesters;endoribonuclease activity;endoribonuclease activity, producing 3'-phosphomonoesters;hydrolase activity;hydrolase activity, acting on ester bonds;nuclease activity;nucleic acid binding;pancreatic ribonuclease activity;ribonuclease activity	cell part;cytoplasmic part;extracellular membrane-bounded organelle;extracellular organelle;extracellular region;extracellular region part;extracellular vesicular exosome;intracellular membrane-bounded organelle;intracellular organelle;intracellular part;lysosome;lytic vacuole;membrane-bounded organelle;membrane-bounded vesicle;organelle;vacuole;vesicle		+	5	5	5	23	23	23	18.354	0	101.7	27058000000	22502000000	4556100000	0.00119648	P10153	P10153	Non-secretory ribonuclease	RNASE2
2.87946	1.50692	3.20313	-3.20313	biological adhesion;biological regulation;cell adhesion;cell communication;cell surface receptor linked signaling pathway;cell-cell signaling;cellular component movement;cellular process;cellular response to stimulus;defense response;G-protein coupled receptor protein signaling pathway;immune response;immune system process;inflammatory response;regulation of biological process;regulation of cellu…	binding;calcium ion binding;cation binding;G-protein coupled receptor activity;ion binding;metal ion binding;molecular transducer activity;receptor activity;signal transducer activity;signaling receptor activity;transmembrane signaling receptor activity	adherens junction;anchoring junction;cell junction;cell part;cell-substrate adherens junction;cell-substrate junction;extracellular membrane-bounded organelle;extracellular organelle;extracellular region part;extracellular space;extracellular vesicular exosome;focal adhesion;integral to membrane;integral to plasma membrane;intrinsic to membrane;intrinsic to plasma membrane;membrane;membrane part;…		+	18	18	15	35	35	26.8	81.742	0	323.31	16182000000	12270000000	3912200000	0.000245975	P48960-2;P48960-3;P48960	P48960-2;P48960-3;P48960	CD97 antigen;CD97 antigen subunit alpha;CD97 antigen subunit beta	CD97
2.41844	1.57806	2.91384	-2.91384		catalytic activity;hydrolase activity	cell part;cytoplasm;cytoplasmic part;intracellular membrane-bounded organelle;intracellular organelle;intracellular part;membrane-bounded organelle;mitochondrion;organelle		+	19	19	19	43.9	43.9	43.9	60.693	0	132.12	5770500000	4802000000	968490000	0.000557452	P83111;P83111-2	P83111;P83111-2	Serine beta-lactamase-like protein LACTB, mitochondrial	LACTB
2.74116	1.77638	3.22476	-3.22476	biological regulation;cellular component organization;cellular component organization or biogenesis;cellular membrane organization;cellular process;establishment of localization;lipid translocation;lipid transport;membrane organization;organic substance transport;phospholipid translocation;phospholipid transport;regulation of biological quality;regulation of membrane lipid distribution;transport	adenyl nucleotide binding;adenyl ribonucleotide binding;ATP binding;ATPase activity;ATPase activity, coupled;ATPase activity, coupled to movement of substances;binding;catalytic activity;cation binding;hydrolase activity;hydrolase activity, acting on acid anhydrides;hydrolase activity, acting on acid anhydrides, in phosphorus-containing anhydrides;ion binding;lipid transporter activity;magnesium …	cell part;cytoplasmic part;early endosome;endoplasmic reticulum;endosome;integral to membrane;intracellular membrane-bounded organelle;intracellular organelle;intracellular organelle part;intracellular part;intrinsic to membrane;lysosomal membrane;membrane;membrane part;membrane-bounded organelle;organelle;organelle membrane;organelle part;plasma membrane;recycling endosome;vacuolar membrane;vacu…		+	21	20	19	25.8	25.3	24.7	129.75	0	98.162	729500000	478950000	250550000	0.000252397	P98196	P98196	Probable phospholipid-transporting ATPase IH	ATP11A
2.20101	1.44012	2.67188	-2.67188	anatomical structure development;biological regulation;biosynthetic process;cell cycle phase;cell cycle process;cellular biosynthetic process;cellular macromolecule biosynthetic process;cellular macromolecule metabolic process;cellular metabolic process;cellular nitrogen compound metabolic process;cellular process;cellular protein metabolic process;cellular response to heat;cellular response to s…	binding;chromatin binding;core promoter proximal region DNA binding;core promoter proximal region sequence-specific DNA binding;DNA binding;intronic transcription regulatory region DNA binding;intronic transcription regulatory region sequence-specific DNA binding;nucleic acid binding;nucleic acid binding transcription factor activity;regulatory region DNA binding;regulatory region nucleic acid bi…	cell part;cytoplasm;cytoplasmic part;cytosol;intracellular membrane-bounded organelle;intracellular organelle;intracellular organelle part;intracellular part;macromolecular complex;membrane-bounded organelle;nuclear part;nucleoplasm;nucleus;organelle;organelle part;pronucleus;protein complex		+	9	9	9	27	27	27	52.88	0	132.84	2371600000	1533000000	838660000	0.00103815	Q00613-2;Q00613;Q9ULV5-2;Q9ULV5;Q03933-2;Q03933	Q00613-2;Q00613	Heat shock factor protein 1	HSF1
2.56579	1.90956	3.17174	-3.17174	actin cytoskeleton organization;actin filament-based process;anatomical structure morphogenesis;cell morphogenesis;cell morphogenesis involved in differentiation;cellular component morphogenesis;cellular component organization;cellular component organization at cellular level;cellular component organization or biogenesis;cellular component organization or biogenesis at cellular level;cellular dev…	binding;cytoskeletal protein binding;filamin binding;protein binding	actin cytoskeleton;cell part;cytoplasm;cytoskeleton;intracellular non-membrane-bounded organelle;intracellular organelle;intracellular part;non-membrane-bounded organelle;organelle		+	8	8	8	59.3	59.3	59.3	22.882	0	115.53	3510900000	3092200000	418690000	0.000323785	Q8N5W9	Q8N5W9	Protein FAM101B	FAM101B
2.19018	1.59893	2.75871	-2.75871	catabolic process;lipid catabolic process;lipid metabolic process;metabolic process;primary metabolic process	catalytic activity;hydrolase activity	cell part;cytoplasmic part;extracellular membrane-bounded organelle;extracellular organelle;extracellular region part;extracellular vesicular exosome;intracellular organelle lumen;intracellular organelle part;intracellular part;lysosomal lumen;membrane-bounded organelle;membrane-bounded vesicle;membrane-enclosed lumen;organelle;organelle lumen;organelle part;vacuolar lumen;vacuolar part;vesicle		+	13	13	13	22.2	22.2	22.2	65.471	0	72.044	2743500000	1893800000	849670000	0.000838924	Q8NHP8;Q8NHP8-2	Q8NHP8;Q8NHP8-2	Putative phospholipase B-like 2;Putative phospholipase B-like 2 32 kDa form;Putative phospholipase B-like 2 45 kDa form	PLBD2
4.65931	2.05635	4.85277	-4.85277		binding;enzyme binding;GTPase binding;protein binding;Rab GTPase binding;Ras GTPase binding;small GTPase binding	cell junction;cell part;clathrin coated vesicle membrane;clathrin-coated vesicle;coated vesicle;coated vesicle membrane;cytoplasmic membrane-bounded vesicle;cytoplasmic part;cytoplasmic vesicle;cytoplasmic vesicle membrane;cytoplasmic vesicle part;extracellular region part;extracellular space;intracellular membrane-bounded organelle;intracellular organelle;intracellular organelle part;intracellul…		+	59	59	57	30.1	30.1	29.6	339.64	0	323.31	3654400000	2601000000	1053400000	3.60325e-06	Q8TDJ6;Q8TDJ6-3;Q8TDJ6-2	Q8TDJ6;Q8TDJ6-3;Q8TDJ6-2	DmX-like protein 2	DMXL2
3.27345	1.66998	3.58334	-3.58334	biological regulation;cellular component organization;cellular component organization at cellular level;cellular component organization or biogenesis;cellular component organization or biogenesis at cellular level;cellular process;endosome organization;entry into cell of other organism involved in symbiotic interaction;entry into host;entry into host cell;entry into other organism involved in sym…	binding;binding, bridging;cation binding;ion binding;metal ion binding;protein binding;protein binding, bridging;SNARE binding;syntaxin binding	actin filament;cell part;cytoplasmic part;cytoskeletal part;early endosome;endosomal part;endosome;endosome membrane;HOPS complex;intracellular membrane-bounded organelle;intracellular organelle;intracellular organelle part;intracellular part;late endosome;late endosome membrane;lysosomal membrane;lysosome;lytic vacuole;macromolecular complex;membrane;membrane part;membrane-bounded organelle;orga…		+	30	30	30	37.3	37.3	37.3	110.18	0	182.44	4206200000	2654100000	1552200000	9.04695e-05	Q9P253;Q92805	Q9P253	Vacuolar protein sorting-associated protein 18 homolog	VPS18
3.2411	1.78726	3.70026	-3.70026	cell death;cellular macromolecule metabolic process;cellular metabolic process;cellular nitrogen compound metabolic process;cellular process;cellular protein metabolic process;cellular response to stimulus;cellular response to stress;death;defense response;DNA metabolic process;DNA repair;establishment of localization;inflammatory response;macromolecule metabolic process;macromolecule modificatio…	binding;catalytic activity;DNA binding;enzyme binding;NAD+ ADP-ribosyltransferase activity;nucleic acid binding;protein binding;transferase activity;transferase activity, transferring glycosyl groups;transferase activity, transferring pentosyl groups	cell part;cytoplasm;cytoskeletal part;extracellular membrane-bounded organelle;extracellular organelle;extracellular region part;extracellular vesicular exosome;intracellular membrane-bounded organelle;intracellular organelle;intracellular organelle part;intracellular part;macromolecular complex;membrane;membrane-bounded organelle;membrane-bounded vesicle;microtubule;nucleus;organelle;organelle p…	Base excision repair	+	28	28	28	20.8	20.8	20.8	192.59	0	143.8	2052900000	1636800000	416140000	6.85188e-05	Q9UKK3	Q9UKK3	Poly [ADP-ribose] polymerase 4	PARP4
3.51259	2.03672	3.86555	-3.86555	actin cytoskeleton organization;actin filament-based process;anatomical structure formation involved in morphogenesis;anatomical structure morphogenesis;apoptosis;biological regulation;cell death;cell junction assembly;cell junction organization;cell part morphogenesis;cell projection morphogenesis;cell projection organization;cell-cell junction assembly;cell-cell junction organization;cellular c…	structural constituent of cytoskeleton;structural molecule activity	axolemma;axon part;cell junction;cell part;cell projection membrane;cell projection part;cell-cell junction;cytoplasm;cytoskeleton;extrinsic to membrane;intracellular non-membrane-bounded organelle;intracellular organelle;intracellular part;juxtaparanode region of axon;leading edge membrane;membrane;membrane part;neuron projection membrane;non-membrane-bounded organelle;organelle;paranode region …	Tight junction	+	37	32	31	56.2	51.3	50.4	96.513	0	323.31	1708700000	1001900000	706810000	5.86403e-05	Q9Y2J2-2;Q9Y2J2-4;Q9Y2J2;Q9Y2J2-3	Q9Y2J2-2;Q9Y2J2-4;Q9Y2J2;Q9Y2J2-3	Band 4.1-like protein 3;Band 4.1-like protein 3, N-terminally processed	EPB41L3

## Sheet: 132_Higher without Ins
REL_F_NPM1-Ins	RELAPSE_NPM1-Ins	with NPM1-Ins	without NPM1-Ins	GOBP name	GOMF name	GOCC name	KEGG name	ANOVA Significant	Peptides	Razor + unique peptides	Unique peptides	Sequence coverage [%]	Unique + razor sequence coverage [%]	Unique sequence coverage [%]	Mol. weight [kDa]	Q-value	Score	Intensity	Intensity L	Intensity H	ANOVA p value	Protein IDs	Majority protein IDs	Protein names	Gene names
-3.01053	1.32704	-1.93971	3.01053	biosynthetic process;cellular biosynthetic process;cellular macromolecule biosynthetic process;cellular macromolecule metabolic process;cellular metabolic process;cellular nitrogen compound metabolic process;cellular process;macromolecule biosynthetic process;macromolecule metabolic process;metabolic process;ncRNA metabolic process;ncRNA processing;nitrogen compound metabolic process;nucleic acid…		cell part;intracellular non-membrane-bounded organelle;intracellular organelle;intracellular organelle part;intracellular part;non-membrane-bounded organelle;nuclear part;nucleolus;organelle;organelle part		+	6	6	6	60.1	60.1	60.1	19.343	0	323.31	13877000000	4618600000	9258600000	0.00067913	O75607	O75607	Nucleoplasmin-3	NPM3
-2.7432	1.57058	-1.52975	2.7432	anaphase-promoting complex-dependent proteasomal ubiquitin-dependent protein catabolic process;biological regulation;catabolic process;cell cycle;cell cycle checkpoint;cell cycle process;cell division;cellular catabolic process;cellular component organization;cellular component organization at cellular level;cellular component organization or biogenesis;cellular component organization or biogenes…	binding;identical protein binding;protein binding;protein dimerization activity;protein homodimerization activity	cell part;chromosomal part;condensed chromosome kinetochore;cytoplasmic part;cytoskeletal part;cytosol;intracellular membrane-bounded organelle;intracellular non-membrane-bounded organelle;intracellular organelle;intracellular organelle part;intracellular part;kinetochore;macromolecular complex;membrane-bounded organelle;mitotic spindle;non-membrane-bounded organelle;nucleus;organelle;organelle p…	Cell cycle;Cell cycle - yeast;Meiosis - yeast;Oocyte meiosis;Progesterone-mediated oocyte maturation	+	8	8	8	39.5	39.5	39.5	23.51	0	16.982	1697100000	671640000	1025400000	0.00114162	Q13257;Q13257-2	Q13257	Mitotic spindle assembly checkpoint protein MAD2A	MAD2L1
-2.41102	1.32453	-1.34216	2.41102	anatomical structure development;brain development;cellular component organization;cellular component organization at cellular level;cellular component organization or biogenesis;cellular component organization or biogenesis at cellular level;cellular macromolecule metabolic process;cellular metabolic process;cellular nitrogen compound metabolic process;cellular process;chromatin modification;chr…		cell part;intracellular membrane-bounded organelle;intracellular non-membrane-bounded organelle;intracellular organelle;intracellular organelle part;intracellular part;macromolecular complex;membrane-bounded organelle;non-membrane-bounded organelle;nuclear part;nucleolus;nucleus;organelle;organelle part;preribosome;ribonucleoprotein complex;small-subunit processome		+	12	12	12	31.1	31.1	31.1	54.557	0	323.31	2799100000	1788400000	1010600000	0.0026535	Q9NQZ2	Q9NQZ2	Something about silencing protein 10	UTP3
0	0	-1.32396	1.32396	biological regulation;cellular process;cellular response to stimulus;positive regulation of biological process;positive regulation of cell communication;positive regulation of cellular process;positive regulation of I-kappaB kinase/NF-kappaB cascade;positive regulation of intracellular protein kinase cascade;positive regulation of response to stimulus;positive regulation of signal transduction;po…	binding;carbohydrate binding;galactose binding;molecular transducer activity;monosaccharide binding;signal transducer activity;sugar binding	cell part;cytoplasm;extracellular membrane-bounded organelle;extracellular organelle;extracellular region part;extracellular vesicular exosome;intracellular part;membrane-bounded organelle;membrane-bounded vesicle;organelle;vesicle		+	11	11	11	39.9	39.9	39.9	34.69	0	125.74	11552000000	8420900000	3130600000	0.0321506	O00182-3;O00182-2;O00182-6;O00182;Q3B8N2-2;Q6DKI2;Q3B8N2;O00182-5;O00182-4	O00182-3;O00182-2;O00182-6;O00182	Galectin-9	LGALS9
0	0	-1.6326	1.6326	biological regulation;biosynthetic process;cellular biosynthetic process;cellular macromolecule biosynthetic process;cellular macromolecule metabolic process;cellular metabolic process;cellular nitrogen compound metabolic process;cellular process;chordate embryonic development;developmental process;embryo development;embryo development ending in birth or egg hatching;establishment of localization…		cell part;cytoplasm;intracellular membrane-bounded organelle;intracellular organelle;intracellular part;membrane-bounded organelle;nucleus;organelle		+	9	9	1	75.3	75.3	6.2	17.699	0	323.31	22384000000	9339400000	13045000000	0.0137612	P20290-2	P20290-2	Transcription factor BTF3	BTF3
0	0	-1.47838	1.47838	anaphase-promoting complex-dependent proteasomal ubiquitin-dependent protein catabolic process;biological regulation;catabolic process;cell cycle;cell cycle checkpoint;cell cycle process;cell surface receptor linked signaling pathway;cellular catabolic process;cellular component organization;cellular component organization at cellular level;cellular component organization or biogenesis;cellular c…	acid-amino acid ligase activity;adenyl nucleotide binding;adenyl ribonucleotide binding;ATP binding;binding;catalytic activity;ISG15 ligase activity;ligase activity;ligase activity, forming carbon-nitrogen bonds;nucleotide binding;purine nucleotide binding;purine ribonucleoside triphosphate binding;purine ribonucleotide binding;ribonucleotide binding;small conjugating protein ligase activity;ubiq…	cell part;cytoplasmic part;cytosol;intracellular membrane-bounded organelle;intracellular organelle;intracellular organelle part;intracellular part;macromolecular complex;membrane-bounded organelle;nuclear part;nucleoplasm;nucleus;organelle;organelle part;protein complex;ubiquitin ligase complex	Protein processing in endoplasmic reticulum;Ubiquitin mediated proteolysis	+	6	6	2	59.1	59.1	24.4	21.404	0	79.316	1805700000	1076400000	729250000	0.0224934	P51965;P51965-2;P51965-3	P51965;P51965-2;P51965-3	Ubiquitin-conjugating enzyme E2 E1	UBE2E1
0	0	-1.3488	1.3488	anatomical structure morphogenesis;biological regulation;biosynthetic process;catabolic process;cell surface receptor linked signaling pathway;cellular biosynthetic process;cellular catabolic process;cellular macromolecule biosynthetic process;cellular macromolecule catabolic process;cellular macromolecule metabolic process;cellular metabolic process;cellular nitrogen compound metabolic process;c…	adenyl nucleotide binding;adenyl ribonucleotide binding;ATP binding;ATPase activity;ATPase activity, coupled;ATP-dependent helicase activity;ATP-dependent RNA helicase activity;binding;catalytic activity;double-stranded RNA binding;helicase activity;hydrolase activity;hydrolase activity, acting on acid anhydrides;hydrolase activity, acting on acid anhydrides, in phosphorus-containing anhydrides;m…	cell part;cytoplasm;cytoplasmic part;cytosol;eukaryotic translation initiation factor 4F complex;extracellular membrane-bounded organelle;extracellular organelle;extracellular region part;extracellular vesicular exosome;intracellular non-membrane-bounded organelle;intracellular organelle;intracellular organelle part;intracellular part;macromolecular complex;membrane;membrane-bounded organelle;mem…	RNA transport	+	30	27	4	79.6	73.6	9.4	46.153	0	323.31	158000000000	84883000000	73505000000	0.028518	P60842	P60842	Eukaryotic initiation factor 4A-I	EIF4A1
0	0	-1.38246	1.38246	biological regulation;catabolic process;cellular catabolic process;cellular macromolecule catabolic process;cellular macromolecule metabolic process;cellular metabolic process;cellular nitrogen compound metabolic process;cellular process;defense response;defense response to virus;gene expression;immune effector process;immune response;immune system process;innate immune response;macromolecule cat…	binding;DNA binding;enzyme binding;nucleic acid binding;protein binding;RNA binding;ubiquitin protein ligase binding	adherens junction;anchoring junction;cell junction;cell part;cell-substrate adherens junction;cell-substrate junction;cytoplasm;cytoplasmic part;cytosol;extracellular membrane-bounded organelle;extracellular organelle;extracellular region part;extracellular vesicular exosome;focal adhesion;intracellular membrane-bounded organelle;intracellular organelle;intracellular organelle part;intracellular …		+	14	9	0	60.7	45.6	0	38.651	0	296.69	59890000000	36272000000	23618000000	0.0284311	Q15366-2;Q15366-5	Q15366-2;Q15366-5	Poly(rC)-binding protein 2	PCBP2
0	0	-1.71134	1.71134	catabolic process;cellular catabolic process;cellular component assembly;cellular component assembly at cellular level;cellular component organization;cellular component organization at cellular level;cellular component organization or biogenesis;cellular component organization or biogenesis at cellular level;cellular macromolecular complex assembly;cellular macromolecular complex subunit organiz…	binding;nucleic acid binding;poly(G) RNA binding;poly(U) RNA binding;poly-purine tract binding;poly-pyrimidine tract binding;RNA binding;single-stranded RNA binding	cell part;cytoplasmic mRNA processing body;cytoplasmic part;cytosol;intracellular membrane-bounded organelle;intracellular non-membrane-bounded organelle;intracellular organelle;intracellular organelle part;intracellular part;macromolecular complex;membrane-bounded organelle;non-membrane-bounded organelle;nuclear body;nuclear part;nuclear speck;nucleoplasm part;organelle;organelle part;PML body;r…	RNA degradation	+	15	15	15	21.5	21.5	21.5	79.907	0	61.14	1225100000	621180000	603900000	0.0123178	Q86TB9-4;Q86TB9;Q86TB9-2;Q86TB9-3	Q86TB9-4;Q86TB9;Q86TB9-2	Protein PAT1 homolog 1	PATL1
0	0	-1.36719	1.36719					+	11	11	11	64	64	64	32.962	0	110.16	2220900000	984520000	1236400000	0.0228655	Q96H79;Q96H79-2	Q96H79	Zinc finger CCCH-type antiviral protein 1-like	ZC3HAV1L
0	0	-1.37278	1.37278	alcohol biosynthetic process;alcohol metabolic process;biosynthetic process;carbohydrate biosynthetic process;carbohydrate metabolic process;cellular biosynthetic process;cellular carbohydrate biosynthetic process;cellular carbohydrate metabolic process;cellular lipid metabolic process;cellular metabolic process;cellular process;inositol biosynthetic process;inositol metabolic process;inositol ph…	catalytic activity;inositol-3-phosphate synthase activity;intramolecular lyase activity;isomerase activity	cell part;cytoplasmic part;cytosol;intracellular part	Inositol phosphate metabolism;Streptomycin biosynthesis	+	13	13	13	35.8	35.8	35.8	61.067	0	110.3	3230000000	2650500000	579590000	0.0297493	Q9NPH2;Q9NPH2-3;Q9NPH2-2	Q9NPH2;Q9NPH2-3;Q9NPH2-2	Inositol-3-phosphate synthase 1	ISYNA1
-1.48847	0	-2.01655	2.01655	cellular component assembly;cellular component assembly at cellular level;cellular component organization;cellular component organization at cellular level;cellular component organization or biogenesis;cellular component organization or biogenesis at cellular level;cellular macromolecular complex assembly;cellular macromolecular complex subunit organization;cellular process;chromatin assembly or …		cell part;chromatin;chromosomal part;cytoplasm;intracellular organelle part;intracellular part;macromolecular complex;membrane;nuclear chromatin;nuclear chromosome part;nuclear part;organelle part;protein complex		+	29	29	29	36.5	36.5	36.5	118.71	0	276.75	7372400000	2414600000	4957800000	0.00559434	Q8TEX9;Q8TEX9-2	Q8TEX9;Q8TEX9-2	Importin-4	IPO4
-2.77237	1.90227	-1.38573	2.77237	biological regulation;biosynthetic process;cellular biosynthetic process;cellular macromolecule biosynthetic process;cellular macromolecule metabolic process;cellular metabolic process;cellular process;cellular protein metabolic process;gene expression;macromolecule biosynthetic process;macromolecule metabolic process;metabolic process;posttranscriptional regulation of gene expression;primary met…	binding;catalytic activity;GTP binding;GTPase activity;guanyl nucleotide binding;guanyl ribonucleotide binding;hydrolase activity;hydrolase activity, acting on acid anhydrides;hydrolase activity, acting on acid anhydrides, in phosphorus-containing anhydrides;nucleic acid binding;nucleoside-triphosphatase activity;nucleotide binding;purine nucleotide binding;purine ribonucleoside triphosphate bind…	cell part;cytoplasm;cytoplasmic part;cytosol;intracellular part	RNA transport	+	54	54	54	47.5	47.5	47.5	138.83	0	323.31	14589000000	7057200000	7531800000	0.000884319	O60841	O60841	Eukaryotic translation initiation factor 5B	EIF5B
-2.397	0	-1.43727	2.397	biological regulation;cellular component organization;cellular component organization or biogenesis;cellular process;cellular response to chemical stimulus;cellular response to cytokine stimulus;cellular response to organic substance;cellular response to stimulus;negative regulation of apoptosis;negative regulation of biological process;negative regulation of cell death;negative regulation of cel…	binding;cytokine binding;growth factor binding;interleukin-1 binding;protein binding;protein N-terminus binding	actin cytoskeleton;apical plasma membrane;cell part;cell projection;clathrin-coated vesicle;coated vesicle;cytoplasmic membrane-bounded vesicle;cytoplasmic part;cytoplasmic vesicle;cytoskeleton;endoplasmic reticulum;envelope;intracellular membrane-bounded organelle;intracellular non-membrane-bounded organelle;intracellular organelle;intracellular organelle part;intracellular part;lamellipodium;ma…		+	6	6	4	41.6	41.6	34.6	26.099	0	44.319	1221800000	590000000	631780000	0.00319222	O00165-5;O00165;O00165-2;O00165-3;O00165-4	O00165-5;O00165;O00165-2;O00165-3;O00165-4	HCLS1-associated protein X-1	HAX1
-1.43638	0	-1.37516	1.43638	biological regulation;biosynthetic process;cellular biosynthetic process;cellular component assembly;cellular component assembly at cellular level;cellular component organization;cellular component organization at cellular level;cellular component organization or biogenesis;cellular component organization or biogenesis at cellular level;cellular macromolecular complex assembly;cellular macromolec…	adenyl nucleotide binding;adenyl ribonucleotide binding;ATP binding;ATPase activity;ATPase activity, coupled;ATP-dependent DNA helicase activity;ATP-dependent helicase activity;ATP-dependent RNA helicase activity;binding;catalytic activity;CTPase activity;DNA binding;DNA helicase activity;DNA-dependent ATPase activity;eukaryotic initiation factor 4E binding;GTPase activity;helicase activity;hydro…	cell part;cytoplasm;cytoplasmic part;extracellular membrane-bounded organelle;extracellular organelle;extracellular region part;extracellular vesicular exosome;intracellular membrane-bounded organelle;intracellular non-membrane-bounded organelle;intracellular organelle;intracellular organelle part;intracellular part;macromolecular complex;membrane;membrane-bounded organelle;membrane-bounded vesic…	RIG-I-like receptor signaling pathway	+	43	43	13	72.1	72.1	24.3	73.243	0	323.31	60438000000	33468000000	26970000000	0.0229409	O00571;O00571-2;Q9NQI0-3;Q9NQI0-2;Q9NQI0-4;Q9NQI0	O00571;O00571-2	ATP-dependent RNA helicase DDX3X	DDX3X
-3.83207	0	-3.15239	3.83207	apoptosis;biological regulation;carbohydrate metabolic process;cell communication;cell death;cellular carbohydrate metabolic process;cellular component organization;cellular component organization at cellular level;cellular component organization or biogenesis;cellular component organization or biogenesis at cellular level;cellular macromolecule metabolic process;cellular metabolic process;cellul…	acetylglucosaminyltransferase activity;binding;catalytic activity;enzyme activator activity;enzyme regulator activity;lipid binding;phosphatidylinositol binding;phosphatidylinositol-3,4,5-trisphosphate binding;phospholipid binding;protein N-acetylglucosaminyltransferase activity;transferase activity;transferase activity, transferring glycosyl groups;transferase activity, transferring hexosyl grou…	cell part;cytoplasm;cytoplasmic part;cytoskeletal part;cytosol;histone acetyltransferase complex;histone methyltransferase complex;intracellular membrane-bounded organelle;intracellular organelle;intracellular organelle part;intracellular part;macromolecular complex;membrane;membrane-bounded organelle;methyltransferase complex;microtubule organizing center;mitochondrion;MLL5-L complex;nuclear par…	Other types of O-glycan biosynthesis	+	39	39	2	50.7	50.7	2.8	116.92	0	312.42	9707100000	5938800000	3768300000	8.07239e-05	O15294;O15294-2;O15294-4	O15294;O15294-2;O15294-4	UDP-N-acetylglucosamine--peptide N-acetylglucosaminyltransferase 110 kDa subunit	OGT
-2.24081	0	-2.05059	2.24081	aging;biological regulation;biosynthetic process;catabolic process;cellular catabolic process;cellular component organization;cellular component organization or biogenesis;cellular metabolic process;cellular process;cellular response to chemical stimulus;cellular response to hydrogen peroxide;cellular response to oxidative stress;cellular response to oxygen radical;cellular response to reactive o…	antioxidant activity;binding;carbohydrate binding;catalytic activity;cation binding;chromatin binding;glycosaminoglycan binding;heme binding;heparin binding;ion binding;iron ion binding;metal ion binding;oxidoreductase activity;oxidoreductase activity, acting on peroxide as acceptor;pattern binding;peroxidase activity;polysaccharide binding;tetrapyrrole binding;transition metal ion binding	azurophil granule;cell part;cytoplasmic membrane-bounded vesicle;cytoplasmic part;cytoplasmic vesicle;extracellular membrane-bounded organelle;extracellular organelle;extracellular region part;extracellular space;extracellular vesicular exosome;intracellular membrane-bounded organelle;intracellular organelle;intracellular part;lysosome;lytic vacuole;membrane-bounded organelle;membrane-bounded ves…	Phagosome	+	55	55	49	73.4	73.4	66.3	83.868	0	323.31	1320000000000	1060000000000	258000000000	0.00320863	P05164;P05164-3;P05164-2	P05164;P05164-3;P05164-2	Myeloperoxidase;Myeloperoxidase;89 kDa myeloperoxidase;84 kDa myeloperoxidase;Myeloperoxidase light chain;Myeloperoxidase heavy chain	MPO
-1.53488	0	-1.53507	1.53507	biosynthetic process;catabolic process;cellular biosynthetic process;cellular catabolic process;cellular component disassembly;cellular component disassembly at cellular level;cellular component organization;cellular component organization at cellular level;cellular component organization or biogenesis;cellular component organization or biogenesis at cellular level;cellular macromolecular complex…	binding;nucleic acid binding;RNA binding;structural constituent of ribosome;structural molecule activity	adherens junction;anchoring junction;cell junction;cell part;cell-substrate adherens junction;cell-substrate junction;cytoplasm;cytoplasmic part;cytosol;cytosolic large ribosomal subunit;extracellular membrane-bounded organelle;extracellular organelle;extracellular region part;extracellular vesicular exosome;focal adhesion;intracellular organelle part;intracellular part;large ribosomal subunit;ma…	Ribosome	+	7	6	6	99.1	84.2	84.2	11.514	0	323.31	171000000000	96293000000	74317000000	0.0160067	P05386	P05386	60S acidic ribosomal protein P1	RPLP1
-1.5361	0	-1.45772	1.5361	biosynthetic process;catabolic process;cellular biosynthetic process;cellular catabolic process;cellular component disassembly;cellular component disassembly at cellular level;cellular component organization;cellular component organization at cellular level;cellular component organization or biogenesis;cellular component organization or biogenesis at cellular level;cellular macromolecular complex…	binding;nucleic acid binding;RNA binding;structural constituent of ribosome;structural molecule activity	adherens junction;anchoring junction;cell junction;cell part;cell-substrate adherens junction;cell-substrate junction;cytoplasmic part;cytosol;cytosolic large ribosomal subunit;extracellular membrane-bounded organelle;extracellular organelle;extracellular region part;extracellular vesicular exosome;focal adhesion;intracellular organelle part;intracellular part;large ribosomal subunit;macromolecul…	Ribosome	+	11	11	10	95.7	95.7	80.9	11.665	0	323.31	184000000000	104000000000	79644000000	0.0180145	P05387;P05386-2	P05387	60S acidic ribosomal protein P2	RPLP2
-2.15409	0	-1.4914	2.15409	activation of immune response;activation of innate immune response;activation of MAPK activity;activation of MAPKK activity;activation of protein kinase activity;aging;anaphase-promoting complex-dependent proteasomal ubiquitin-dependent protein catabolic process;anatomical structure development;anatomical structure morphogenesis;apoptosis;axon guidance;biological regulation;biosynthetic process;c…	adenyl nucleotide binding;adenyl ribonucleotide binding;ATP binding;binding;catalytic activity;cyclin-dependent protein kinase activity;histone kinase activity;kinase activity;nucleotide binding;phosphotransferase activity, alcohol group as acceptor;protein kinase activity;protein serine/threonine kinase activity;purine nucleotide binding;purine ribonucleoside triphosphate binding;purine ribonucl…	cell part;centrosome;cytoplasm;cytoplasmic part;cytoskeletal part;cytosol;extracellular membrane-bounded organelle;extracellular organelle;extracellular region part;extracellular vesicular exosome;intracellular membrane-bounded organelle;intracellular non-membrane-bounded organelle;intracellular organelle;intracellular organelle part;intracellular part;macromolecular complex;membrane;membrane-bou…	Cell cycle;Gap junction;Oocyte meiosis;p53 signaling pathway;Progesterone-mediated oocyte maturation	+	23	22	21	74.4	71.7	71.7	34.095	0	219.45	8511300000	1605900000	6905400000	0.00562982	P06493;P06493-2	P06493;P06493-2	Cyclin-dependent kinase 1	CDK1
-1.79642	0	-1.43561	1.79642	biological regulation;biosynthetic process;catabolic process;cellular biosynthetic process;cellular catabolic process;cellular component assembly;cellular component assembly at cellular level;cellular component biogenesis;cellular component biogenesis at cellular level;cellular component disassembly;cellular component disassembly at cellular level;cellular component organization;cellular componen…	structural constituent of ribosome;structural molecule activity	adherens junction;anchoring junction;cell junction;cell part;cell-substrate adherens junction;cell-substrate junction;cytoplasmic part;cytosol;cytosolic small ribosomal subunit;extracellular membrane-bounded organelle;extracellular organelle;extracellular region part;extracellular vesicular exosome;focal adhesion;intracellular non-membrane-bounded organelle;intracellular organelle;intracellular o…	Ribosome	+	11	11	11	65.9	65.9	65.9	15.55	0	323.31	107000000000	60612000000	46610000000	0.012314	P08708	P08708	40S ribosomal protein S17	RPS17
-2.35422	0	-1.7353	2.35422	biosynthetic process;catabolic process;cellular biosynthetic process;cellular catabolic process;cellular component biogenesis;cellular component biogenesis at cellular level;cellular component disassembly;cellular component disassembly at cellular level;cellular component organization;cellular component organization at cellular level;cellular component organization or biogenesis;cellular componen…	binding;DNA binding;identical protein binding;mRNA binding;nucleic acid binding;protein binding;protein dimerization activity;protein homodimerization activity;RNA binding;structural constituent of ribosome;structural molecule activity	adherens junction;anchoring junction;cell junction;cell part;cell-substrate adherens junction;cell-substrate junction;cytoplasm;cytoplasmic part;cytosol;cytosolic large ribosomal subunit;extracellular membrane-bounded organelle;extracellular organelle;extracellular region part;extracellular vesicular exosome;focal adhesion;intracellular membrane-bounded organelle;intracellular non-membrane-bounde…	Ribosome	+	22	22	22	58.9	58.9	58.9	29.225	0	230.89	128000000000	70868000000	57295000000	0.00338388	P18124	P18124	60S ribosomal protein L7	RPL7
-1.58411	0	-1.32896	1.58411	apoptosis;biological regulation;biosynthetic process;catabolic process;cell cycle phase;cell cycle process;cell death;cell division;cellular biosynthetic process;cellular catabolic process;cellular component disassembly;cellular component disassembly at cellular level;cellular component organization;cellular component organization at cellular level;cellular component organization or biogenesis;ce…	binding;carbon-oxygen lyase activity;catalytic activity;damaged DNA binding;DNA binding;DNA N-glycosylase activity;DNA-(apurinic or apyrimidinic site) lyase activity;enzyme binding;hydrolase activity;hydrolase activity, acting on glycosyl bonds;hydrolase activity, hydrolyzing N-glycosyl compounds;iron-sulfur cluster binding;kinase binding;lyase activity;metal cluster binding;mRNA binding;NF-kappa…	adherens junction;anchoring junction;cell junction;cell part;cell projection membrane;cell projection part;cell-substrate adherens junction;cell-substrate junction;cytoplasm;cytoplasmic part;cytoskeletal part;cytosol;cytosolic small ribosomal subunit;extracellular membrane-bounded organelle;extracellular organelle;extracellular region part;extracellular vesicular exosome;focal adhesion;intracellu…	Ribosome	+	25	25	25	84.4	84.4	84.4	26.688	0	259.76	165000000000	92627000000	71959000000	0.0196231	P23396;P23396-2	P23396;P23396-2	40S ribosomal protein S3	RPS3
-2.78774	0	-2.17894	2.78774	biosynthetic process;catabolic process;cellular biosynthetic process;cellular catabolic process;cellular component disassembly;cellular component disassembly at cellular level;cellular component organization;cellular component organization at cellular level;cellular component organization or biogenesis;cellular component organization or biogenesis at cellular level;cellular macromolecular complex…	binding;nucleic acid binding;RNA binding;structural constituent of ribosome;structural molecule activity	cell part;cytoplasm;cytoplasmic part;cytosol;cytosolic large ribosomal subunit;cytosolic part;cytosolic ribosome;intracellular membrane-bounded organelle;intracellular non-membrane-bounded organelle;intracellular organelle;intracellular organelle part;intracellular part;large ribosomal subunit;macromolecular complex;membrane;membrane-bounded organelle;non-membrane-bounded organelle;nuclear part;n…	Ribosome	+	14	14	14	45.5	45.5	45.5	24.261	0	211.75	79752000000	44521000000	35231000000	0.00111944	P26373;P26373-2	P26373;P26373-2	60S ribosomal protein L13	RPL13
-3.03679	0	-2.87899	3.03679	biosynthetic process;catabolic process;cellular biosynthetic process;cellular catabolic process;cellular component disassembly;cellular component disassembly at cellular level;cellular component organization;cellular component organization at cellular level;cellular component organization or biogenesis;cellular component organization or biogenesis at cellular level;cellular macromolecular complex…	structural constituent of ribosome;structural molecule activity	adherens junction;anchoring junction;cell junction;cell part;cell-substrate adherens junction;cell-substrate junction;cytoplasmic part;cytosol;cytosolic large ribosomal subunit;extracellular membrane-bounded organelle;extracellular organelle;extracellular region part;extracellular vesicular exosome;focal adhesion;intracellular organelle part;intracellular part;large ribosomal subunit;macromolecul…	Ribosome	+	12	12	12	75.8	75.8	75.8	17.818	0	323.31	56629000000	31495000000	25134000000	0.000375235	P30050;P30050-2	P30050;P30050-2	60S ribosomal protein L12	RPL12
-1.7367	0	-1.34094	1.7367	biosynthetic process;catabolic process;cellular biosynthetic process;cellular catabolic process;cellular component disassembly;cellular component disassembly at cellular level;cellular component organization;cellular component organization at cellular level;cellular component organization or biogenesis;cellular component organization or biogenesis at cellular level;cellular macromolecular complex…	binding;nucleic acid binding;RNA binding;rRNA binding;structural constituent of ribosome;structural molecule activity	adherens junction;anchoring junction;cell junction;cell part;cell-substrate adherens junction;cell-substrate junction;cytoplasm;cytoplasmic part;cytosol;cytosolic large ribosomal subunit;focal adhesion;intracellular membrane-bounded organelle;intracellular non-membrane-bounded organelle;intracellular organelle;intracellular organelle part;intracellular part;large ribosomal subunit;macromolecular …	Ribosome	+	12	12	12	69.3	69.3	69.3	21.863	0	301.17	72722000000	40062000000	32659000000	0.0147165	P32969;REV__O75648-5;REV__O75648-2;REV__O75648	P32969	60S ribosomal protein L9	RPL9
-2.55421	0	-2.02934	2.55421	biosynthetic process;catabolic process;cellular biosynthetic process;cellular catabolic process;cellular component disassembly;cellular component disassembly at cellular level;cellular component organization;cellular component organization at cellular level;cellular component organization or biogenesis;cellular component organization or biogenesis at cellular level;cellular macromolecular complex…	binding;nucleic acid binding;RNA binding;structural constituent of ribosome;structural molecule activity	adherens junction;anchoring junction;cell junction;cell part;cell-substrate adherens junction;cell-substrate junction;cytoplasm;cytoplasmic part;cytosol;cytosolic large ribosomal subunit;extracellular membrane-bounded organelle;extracellular organelle;extracellular region part;extracellular vesicular exosome;focal adhesion;intracellular membrane-bounded organelle;intracellular non-membrane-bounde…	Ribosome	+	31	31	31	54.3	54.3	54.3	47.697	0	315.12	113000000000	63489000000	49950000000	0.00194005	P36578	P36578	60S ribosomal protein L4	RPL4
-1.79348	0	-1.48376	1.79348	biosynthetic process;catabolic process;cellular biosynthetic process;cellular catabolic process;cellular component disassembly;cellular component disassembly at cellular level;cellular component organization;cellular component organization at cellular level;cellular component organization or biogenesis;cellular component organization or biogenesis at cellular level;cellular macromolecular complex…	binding;nucleic acid binding;RNA binding;structural constituent of ribosome;structural molecule activity	adherens junction;anchoring junction;cell junction;cell part;cell-substrate adherens junction;cell-substrate junction;cytoplasm;cytoplasmic part;cytosol;cytosolic large ribosomal subunit;extracellular membrane-bounded organelle;extracellular organelle;extracellular region part;extracellular vesicular exosome;focal adhesion;intracellular membrane-bounded organelle;intracellular non-membrane-bounde…	Ribosome	+	33	33	33	61.3	61.3	61.3	46.108	0	323.31	175000000000	88053000000	87229000000	0.0119046	P39023;Q92901	P39023	60S ribosomal protein L3	RPL3
-2.53859	0	-1.85671	2.53859	biological regulation;biosynthetic process;catabolic process;cellular biosynthetic process;cellular catabolic process;cellular component disassembly;cellular component disassembly at cellular level;cellular component organization;cellular component organization at cellular level;cellular component organization or biogenesis;cellular component organization or biogenesis at cellular level;cellular …	structural constituent of ribosome;structural molecule activity	adherens junction;anchoring junction;cell junction;cell part;cell-substrate adherens junction;cell-substrate junction;cytoplasm;cytoplasmic part;cytosol;cytosolic large ribosomal subunit;focal adhesion;intracellular membrane-bounded organelle;intracellular non-membrane-bounded organelle;intracellular organelle;intracellular organelle part;intracellular part;large ribosomal subunit;macromolecular …	Ribosome	+	14	14	14	48.3	48.3	48.3	23.577	0	118.69	74904000000	41520000000	33384000000	0.00216994	P40429;Q6NVV1	P40429	60S ribosomal protein L13a	RPL13A
-2.52199	0	-1.79529	2.52199	biological regulation;blood coagulation;coagulation;hemostasis;multicellular organismal process;negative regulation of biological process;negative regulation of biosynthetic process;negative regulation of cellular biosynthetic process;negative regulation of cellular macromolecule biosynthetic process;negative regulation of cellular metabolic process;negative regulation of cellular process;negativ…	binding;binding, bridging;chromatin binding;histone binding;methylated histone residue binding;protein binding;protein binding, bridging;repressing transcription factor binding;transcription factor binding	cell part;centromeric heterochromatin;chromatin;chromatin remodeling complex;chromocenter;chromosomal part;envelope;heterochromatin;histone deacetylase complex;histone methyltransferase complex;intracellular membrane-bounded organelle;intracellular non-membrane-bounded organelle;intracellular organelle;intracellular organelle part;intracellular part;kinetochore;macromolecular complex;membrane-bou…		+	16	15	15	71.2	64.9	64.9	22.225	0	259.71	21845000000	12669000000	9176100000	0.00228441	P45973	P45973	Chromobox protein homolog 5	CBX5
-2.08581	0	-1.77389	2.08581	biosynthetic process;catabolic process;cellular biosynthetic process;cellular catabolic process;cellular component disassembly;cellular component disassembly at cellular level;cellular component organization;cellular component organization at cellular level;cellular component organization or biogenesis;cellular component organization or biogenesis at cellular level;cellular macromolecular complex…	binding;nucleic acid binding;RNA binding;structural constituent of ribosome;structural molecule activity	cell part;cytoplasmic part;cytosol;cytosolic large ribosomal subunit;intracellular organelle part;intracellular part;large ribosomal subunit;macromolecular complex;membrane;organelle part;ribonucleoprotein complex	Ribosome	+	8	8	8	39.9	39.9	39.9	16.561	0	39.746	45623000000	25845000000	19778000000	0.00553827	P46776	P46776	60S ribosomal protein L27a	RPL27A
-2.03731	0	-1.64744	2.03731	biosynthetic process;catabolic process;cellular biosynthetic process;cellular catabolic process;cellular component disassembly;cellular component disassembly at cellular level;cellular component organization;cellular component organization at cellular level;cellular component organization or biogenesis;cellular component organization or biogenesis at cellular level;cellular macromolecular complex…	binding;nucleic acid binding;RNA binding;structural constituent of ribosome;structural molecule activity	cell part;cytoplasm;cytoplasmic part;cytosol;cytosolic large ribosomal subunit;intracellular non-membrane-bounded organelle;intracellular organelle;intracellular organelle part;intracellular part;large ribosomal subunit;macromolecular complex;membrane;non-membrane-bounded organelle;nuclear part;nucleolus;organelle;organelle part;ribonucleoprotein complex	Ribosome	+	10	10	9	45.6	45.6	41.9	18.565	0	99.284	53728000000	29802000000	23926000000	0.0067274	P46778;REV__Q9NRL2-2;REV__Q9NRL2	P46778	60S ribosomal protein L21	RPL21
-1.9486	0	-1.64386	1.9486	biosynthetic process;catabolic process;cellular biosynthetic process;cellular catabolic process;cellular component disassembly;cellular component disassembly at cellular level;cellular component organization;cellular component organization at cellular level;cellular component organization or biogenesis;cellular component organization or biogenesis at cellular level;cellular macromolecular complex…	binding;nucleic acid binding;RNA binding;structural constituent of ribosome;structural molecule activity	cell body;cell part;cell projection;cytoplasm;cytoplasmic part;cytosol;cytosolic large ribosomal subunit;dendrite;extracellular membrane-bounded organelle;extracellular organelle;extracellular region part;extracellular vesicular exosome;intracellular organelle part;intracellular part;large ribosomal subunit;macromolecular complex;membrane;membrane-bounded organelle;membrane-bounded vesicle;neuron…	Ribosome	+	15	15	15	67.9	67.9	67.9	15.747	0	144.8	33012000000	17907000000	15105000000	0.00788762	P46779;P46779-2;P46779-3;P46779-4;P46779-5	P46779;P46779-2;P46779-3;P46779-4;P46779-5	60S ribosomal protein L28	RPL28
-2.90245	0	-2.33412	2.90245	biological regulation;biosynthetic process;catabolic process;cellular biosynthetic process;cellular catabolic process;cellular component disassembly;cellular component disassembly at cellular level;cellular component organization;cellular component organization at cellular level;cellular component organization or biogenesis;cellular component organization or biogenesis at cellular level;cellular …	binding;nucleic acid binding;RNA binding;rRNA binding;structural constituent of ribosome;structural molecule activity;translation regulator activity	adherens junction;anchoring junction;cell junction;cell part;cell-substrate adherens junction;cell-substrate junction;cytoplasm;cytoplasmic part;cytosol;cytosolic small ribosomal subunit;extracellular membrane-bounded organelle;extracellular organelle;extracellular region part;extracellular vesicular exosome;focal adhesion;intracellular membrane-bounded organelle;intracellular non-membrane-bounde…	Ribosome	+	17	17	17	56.7	56.7	56.7	22.591	0	55.058	81093000000	46342000000	34751000000	0.000814137	P46781	P46781	40S ribosomal protein S9	RPS9
-2.28691	0	-1.90367	2.28691	biological regulation;biosynthetic process;catabolic process;cellular biosynthetic process;cellular catabolic process;cellular component disassembly;cellular component disassembly at cellular level;cellular component organization;cellular component organization at cellular level;cellular component organization or biogenesis;cellular component organization or biogenesis at cellular level;cellular …	binding;mRNA binding;nucleic acid binding;RNA binding;structural constituent of ribosome;structural molecule activity	adherens junction;anchoring junction;cell junction;cell part;cell-substrate adherens junction;cell-substrate junction;cytoplasmic part;cytosol;cytosolic small ribosomal subunit;extracellular membrane-bounded organelle;extracellular organelle;extracellular region part;extracellular vesicular exosome;focal adhesion;intracellular organelle part;intracellular part;macromolecular complex;membrane;memb…	Ribosome	+	13	13	13	55.4	55.4	55.4	22.876	0	285.17	144000000000	79230000000	64357000000	0.00349092	P46782	P46782	40S ribosomal protein S5;40S ribosomal protein S5, N-terminally processed	RPS5
-3.11999	0	-2.75231	3.11999	biosynthetic process;catabolic process;cellular biosynthetic process;cellular catabolic process;cellular component disassembly;cellular component disassembly at cellular level;cellular component organization;cellular component organization at cellular level;cellular component organization or biogenesis;cellular component organization or biogenesis at cellular level;cellular macromolecular complex…	binding;carbohydrate binding;glycosaminoglycan binding;heparin binding;nucleic acid binding;pattern binding;polysaccharide binding;RNA binding;structural constituent of ribosome;structural molecule activity	cell part;cytoplasmic part;cytosol;cytosolic large ribosomal subunit;intracellular organelle part;intracellular part;large ribosomal subunit;macromolecular complex;membrane;organelle part;ribonucleoprotein complex	Ribosome	+	3	3	3	20.8	20.8	20.8	17.752	0	12.219	23397000000	14040000000	9356500000	0.000389463	P47914	P47914	60S ribosomal protein L29	RPL29
-2.92533	0	-2.34781	2.92533	biosynthetic process;catabolic process;cellular biosynthetic process;cellular catabolic process;cellular component disassembly;cellular component disassembly at cellular level;cellular component organization;cellular component organization at cellular level;cellular component organization or biogenesis;cellular component organization or biogenesis at cellular level;cellular macromolecular complex…	binding;nucleic acid binding;RNA binding;structural constituent of ribosome;structural molecule activity	cell part;cytoplasm;cytoplasmic part;cytosol;cytosolic large ribosomal subunit;extracellular membrane-bounded organelle;extracellular organelle;extracellular region part;extracellular vesicular exosome;intracellular non-membrane-bounded organelle;intracellular organelle;intracellular organelle part;intracellular part;large ribosomal subunit;macromolecular complex;membrane-bounded organelle;membra…	Ribosome	+	7	7	7	40.2	40.2	40.2	13.293	0	13.371	31709000000	18069000000	13639000000	0.000772208	P49207	P49207	60S ribosomal protein L34	RPL34
-1.67205	0	-1.83918	1.83918	antigen processing and presentation;antigen processing and presentation of peptide antigen;antigen processing and presentation of peptide antigen via MHC class I;biological regulation;catabolic process;cellular catabolic process;cellular component organization;cellular component organization at cellular level;cellular component organization or biogenesis;cellular component organization or biogene…	acid-amino acid ligase activity;adenyl nucleotide binding;adenyl ribonucleotide binding;ATP binding;binding;catalytic activity;enzyme binding;ligase activity;ligase activity, forming carbon-nitrogen bonds;nucleotide binding;protein binding;purine nucleotide binding;purine ribonucleoside triphosphate binding;purine ribonucleotide binding;ribonucleotide binding;small conjugating protein ligase acti…	cell part;chromatin;chromosomal part;chromosome;cytoplasm;cytoplasmic part;cytosol;HULC complex;intracellular non-membrane-bounded organelle;intracellular organelle;intracellular organelle part;intracellular part;macromolecular complex;non-membrane-bounded organelle;nuclear chromatin;nuclear chromosome part;nuclear part;organelle;organelle part;protein complex;sex chromosome;ubiquitin conjugating…	Ubiquitin mediated proteolysis	+	4	4	3	56.6	56.6	43.4	17.315	0	48.6	862020000	501420000	360600000	0.00944383	P49459;P49459-3;P49459-2	P49459;P49459-3	Ubiquitin-conjugating enzyme E2 A	UBE2A
-1.77267	0	-1.72831	1.77267	anatomical structure development;biological regulation;biosynthetic process;cell development;cellular component organization;cellular component organization at cellular level;cellular component organization or biogenesis;cellular component organization or biogenesis at cellular level;cellular developmental process;cellular process;chondrocyte development;chondrocyte development involved in endoch…	binding;collagen binding;endopeptidase inhibitor activity;endopeptidase regulator activity;enzyme inhibitor activity;enzyme regulator activity;peptidase inhibitor activity;peptidase regulator activity;protein binding;serine-type endopeptidase inhibitor activity	cell part;cytoplasmic part;endoplasmic reticulum;endoplasmic reticulum lumen;endoplasmic reticulum part;endoplasmic reticulum-Golgi intermediate compartment;extracellular membrane-bounded organelle;extracellular organelle;extracellular region part;extracellular vesicular exosome;intracellular membrane-bounded organelle;intracellular organelle;intracellular organelle lumen;intracellular organelle …		+	19	19	19	55.7	55.7	55.7	46.44	0	243.52	15343000000	4234000000	11109000000	0.00909697	P50454	P50454	Serpin H1	SERPINH1
-2.40365	0	-1.85231	2.40365	biosynthetic process;catabolic process;cellular biosynthetic process;cellular catabolic process;cellular component biogenesis;cellular component biogenesis at cellular level;cellular component disassembly;cellular component disassembly at cellular level;cellular component organization;cellular component organization at cellular level;cellular component organization or biogenesis;cellular componen…	binding;nucleic acid binding;RNA binding;structural constituent of ribosome;structural molecule activity	cell part;cytoplasm;cytoplasmic part;cytosol;cytosolic large ribosomal subunit;extracellular membrane-bounded organelle;extracellular organelle;extracellular region part;extracellular vesicular exosome;intracellular organelle part;intracellular part;large ribosomal subunit;macromolecular complex;membrane;membrane-bounded organelle;membrane-bounded vesicle;organelle;organelle part;ribonucleoprotei…	Ribosome	+	11	11	11	42.3	42.3	42.3	23.432	0	56.626	58211000000	33060000000	25151000000	0.00289932	P50914	P50914	60S ribosomal protein L14	RPL14
-1.48924	0	-1.67785	1.67785	amine biosynthetic process;amine catabolic process;amine metabolic process;biosynthetic process;branched chain family amino acid biosynthetic process;branched chain family amino acid catabolic process;branched chain family amino acid metabolic process;carboxylic acid biosynthetic process;carboxylic acid catabolic process;carboxylic acid metabolic process;catabolic process;cell cycle process;cell …	branched-chain-amino-acid transaminase activity;catalytic activity;L-isoleucine transaminase activity;L-leucine transaminase activity;L-valine transaminase activity;transaminase activity;transferase activity;transferase activity, transferring nitrogenous groups	cell part;cytoplasmic part;cytosol;intracellular membrane-bounded organelle;intracellular organelle;intracellular part;membrane-bounded organelle;mitochondrion;organelle	Pantothenate and CoA biosynthesis;Valine, leucine and isoleucine biosynthesis;Valine, leucine and isoleucine degradation	+	9	9	9	34	34	34	42.837	0	56.341	2696700000	760810000	1935900000	0.0127099	P54687-4;P54687;P54687-5;P54687-2;P54687-3	P54687-4;P54687;P54687-5;P54687-2;P54687-3	Branched-chain-amino-acid aminotransferase, cytosolic	BCAT1
-1.76039	0	-1.55229	1.76039	biosynthetic process;catabolic process;cellular biosynthetic process;cellular catabolic process;cellular component disassembly;cellular component disassembly at cellular level;cellular component organization;cellular component organization at cellular level;cellular component organization or biogenesis;cellular component organization or biogenesis at cellular level;cellular macromolecular complex…	structural constituent of ribosome;structural molecule activity	cell part;cytoplasm;cytoplasmic part;cytosol;cytosolic small ribosomal subunit;extracellular membrane-bounded organelle;extracellular organelle;extracellular region part;extracellular vesicular exosome;intracellular organelle part;intracellular part;macromolecular complex;membrane;membrane-bounded organelle;membrane-bounded vesicle;organelle;organelle part;ribonucleoprotein complex;small ribosoma…	Ribosome	+	6	6	6	47.9	47.9	47.9	13.373	0	87.335	55765000000	30519000000	25246000000	0.0117184	P60866;P60866-2	P60866;P60866-2	40S ribosomal protein S20	RPS20
-2.09076	0	-1.39603	2.09076	biosynthetic process;catabolic process;cellular biosynthetic process;cellular catabolic process;cellular component biogenesis;cellular component biogenesis at cellular level;cellular component disassembly;cellular component disassembly at cellular level;cellular component organization;cellular component organization at cellular level;cellular component organization or biogenesis;cellular componen…	binding;nucleic acid binding;RNA binding;structural constituent of ribosome;structural molecule activity	cell part;cytoplasmic part;cytosol;cytosolic large ribosomal subunit;extracellular membrane-bounded organelle;extracellular organelle;extracellular region part;extracellular vesicular exosome;intracellular organelle part;intracellular part;large ribosomal subunit;macromolecular complex;membrane;membrane-bounded organelle;membrane-bounded vesicle;organelle;organelle part;ribonucleoprotein complex;…	Ribosome	+	11	10	2	45.5	41.4	7.6	17.258	0	110.62	34734000000	19213000000	15521000000	0.00657871	P61254	P61254	60S ribosomal protein L26	RPL26
-4.01034	0	-3.2845	4.01034	biosynthetic process;catabolic process;cellular biosynthetic process;cellular catabolic process;cellular component disassembly;cellular component disassembly at cellular level;cellular component organization;cellular component organization at cellular level;cellular component organization or biogenesis;cellular component organization or biogenesis at cellular level;cellular macromolecular complex…	binding;nucleic acid binding;RNA binding;structural constituent of ribosome;structural molecule activity	cell part;cytoplasmic part;cytosol;cytosolic large ribosomal subunit;extracellular membrane-bounded organelle;extracellular organelle;extracellular region part;extracellular vesicular exosome;intracellular membrane-bounded organelle;intracellular non-membrane-bounded organelle;intracellular organelle;intracellular organelle part;intracellular part;large ribosomal subunit;macromolecular complex;me…	Ribosome	+	9	9	9	45.1	45.1	45.1	24.146	0	152.91	52244000000	30042000000	22201000000	5.27814e-05	P61313;P61313-2	P61313;P61313-2	60S ribosomal protein L15	RPL15
-1.59755	0	-1.31847	1.59755	biosynthetic process;catabolic process;cellular biosynthetic process;cellular catabolic process;cellular component disassembly;cellular component disassembly at cellular level;cellular component organization;cellular component organization at cellular level;cellular component organization or biogenesis;cellular component organization or biogenesis at cellular level;cellular macromolecular complex…	structural constituent of ribosome;structural molecule activity	adherens junction;anchoring junction;cell junction;cell part;cell-substrate adherens junction;cell-substrate junction;cytoplasm;cytoplasmic part;cytosol;cytosolic small ribosomal subunit;extracellular membrane-bounded organelle;extracellular organelle;extracellular region part;extracellular vesicular exosome;focal adhesion;intracellular membrane-bounded organelle;intracellular organelle;intracell…	Ribosome	+	13	13	13	52.4	52.4	52.4	24.205	0	274.19	128000000000	72363000000	55645000000	0.0193662	P62241	P62241	40S ribosomal protein S8	RPS8
-1.41158	0	-1.3724	1.41158	biosynthetic process;catabolic process;cellular biosynthetic process;cellular catabolic process;cellular component disassembly;cellular component disassembly at cellular level;cellular component organization;cellular component organization at cellular level;cellular component organization or biogenesis;cellular component organization or biogenesis at cellular level;cellular macromolecular complex…	structural constituent of ribosome;structural molecule activity	cell part;cytoplasm;cytoplasmic part;cytosol;cytosolic small ribosomal subunit;intracellular non-membrane-bounded organelle;intracellular organelle;intracellular organelle part;intracellular part;macromolecular complex;membrane;non-membrane-bounded organelle;nuclear part;nucleolus;organelle;organelle part;ribonucleoprotein complex;ribosome;small ribosomal subunit	Ribosome	+	8	8	8	49.7	49.7	49.7	15.807	0	181.61	43841000000	24205000000	19637000000	0.0237134	P62266	P62266	40S ribosomal protein S23	RPS23
-1.68042	0	-1.38498	1.68042	biosynthetic process;catabolic process;cellular biosynthetic process;cellular catabolic process;cellular component biogenesis;cellular component biogenesis at cellular level;cellular component disassembly;cellular component disassembly at cellular level;cellular component organization;cellular component organization at cellular level;cellular component organization or biogenesis;cellular componen…	binding;nucleic acid binding;RNA binding;rRNA binding;structural constituent of ribosome;structural molecule activity	adherens junction;anchoring junction;cell junction;cell part;cell-substrate adherens junction;cell-substrate junction;cytoplasm;cytoplasmic part;cytosol;cytosolic small ribosomal subunit;extracellular membrane-bounded organelle;extracellular organelle;extracellular region part;extracellular vesicular exosome;focal adhesion;intracellular membrane-bounded organelle;intracellular non-membrane-bounde…	Ribosome	+	18	18	18	66.4	66.4	66.4	17.718	0	114.37	89730000000	49406000000	40324000000	0.0158107	P62269	P62269	40S ribosomal protein S18	RPS18
-1.73249	0	-1.39327	1.73249	biosynthetic process;catabolic process;cellular biosynthetic process;cellular catabolic process;cellular component disassembly;cellular component disassembly at cellular level;cellular component organization;cellular component organization at cellular level;cellular component organization or biogenesis;cellular component organization or biogenesis at cellular level;cellular macromolecular complex…	binding;cation binding;ion binding;metal ion binding;structural constituent of ribosome;structural molecule activity;transition metal ion binding;zinc ion binding	adherens junction;anchoring junction;cell junction;cell part;cell-substrate adherens junction;cell-substrate junction;cytoplasm;cytoplasmic part;cytosol;cytosolic small ribosomal subunit;extracellular membrane-bounded organelle;extracellular organelle;extracellular region part;extracellular vesicular exosome;focal adhesion;intracellular organelle part;intracellular part;macromolecular complex;mem…	Ribosome	+	2	2	2	26.8	26.8	26.8	6.6767	0.0020463	2.4013	20694000000	11336000000	9358600000	0.0143072	P62273;P62273-2	P62273;P62273-2	40S ribosomal protein S29	RPS29
-1.86529	0	-1.46556	1.86529	biosynthetic process;catabolic process;cellular biosynthetic process;cellular catabolic process;cellular component biogenesis;cellular component biogenesis at cellular level;cellular component disassembly;cellular component disassembly at cellular level;cellular component organization;cellular component organization at cellular level;cellular component organization or biogenesis;cellular componen…	binding;nucleic acid binding;RNA binding;structural constituent of ribosome;structural molecule activity	adherens junction;anchoring junction;cell junction;cell part;cell-substrate adherens junction;cell-substrate junction;cytoplasm;cytoplasmic part;cytosol;cytosolic large ribosomal subunit;extracellular membrane-bounded organelle;extracellular organelle;extracellular region part;extracellular vesicular exosome;focal adhesion;intracellular membrane-bounded organelle;intracellular non-membrane-bounde…	Ribosome	+	21	21	21	56.8	56.8	56.8	29.995	0	323.31	101000000000	56744000000	44206000000	0.0105857	P62424	P62424	60S ribosomal protein L7a	RPL7A
-1.94846	0	-1.7562	1.94846	biosynthetic process;catabolic process;cell proliferation;cellular biosynthetic process;cellular catabolic process;cellular component disassembly;cellular component disassembly at cellular level;cellular component organization;cellular component organization at cellular level;cellular component organization or biogenesis;cellular component organization or biogenesis at cellular level;cellular mac…	binding;nucleic acid binding;nucleotide binding;RNA binding;rRNA binding;structural constituent of ribosome;structural molecule activity	cell part;cytoplasm;cytoplasmic part;cytosol;cytosolic large ribosomal subunit;extracellular membrane-bounded organelle;extracellular organelle;extracellular region part;extracellular vesicular exosome;intracellular membrane-bounded organelle;intracellular non-membrane-bounded organelle;intracellular organelle;intracellular organelle part;intracellular part;large ribosomal subunit;macromolecular …	Ribosome	+	17	17	17	59.6	59.6	59.6	17.695	0	231.34	60845000000	34553000000	26292000000	0.006984	P62750	P62750	60S ribosomal protein L23a	RPL23A
-1.75616	0	-1.37367	1.75616	biological regulation;biosynthetic process;catabolic process;cellular biosynthetic process;cellular catabolic process;cellular component biogenesis;cellular component biogenesis at cellular level;cellular component disassembly;cellular component disassembly at cellular level;cellular component organization;cellular component organization at cellular level;cellular component organization or biogen…	binding;nucleotide binding;protein binding;structural constituent of ribosome;structural molecule activity;translation initiation factor binding	cell part;cytoplasm;cytoplasmic part;cytosol;cytosolic small ribosomal subunit;intracellular membrane-bounded organelle;intracellular non-membrane-bounded organelle;intracellular organelle;intracellular organelle part;intracellular part;macromolecular complex;membrane;membrane-bounded organelle;non-membrane-bounded organelle;nuclear part;nucleolus;nucleus;organelle;organelle part;ribonucleoprotei…	Ribosome	+	7	7	7	36.9	36.9	36.9	15.069	0	37.273	36920000000	20484000000	16436000000	0.0138783	P62847-2;P62847-3;P62847;P62847-4	P62847-2;P62847-3;P62847;P62847-4	40S ribosomal protein S24	RPS24
-2.265	0	-1.97446	2.265	biosynthetic process;catabolic process;cellular biosynthetic process;cellular catabolic process;cellular component biogenesis;cellular component biogenesis at cellular level;cellular component disassembly;cellular component disassembly at cellular level;cellular component organization;cellular component organization at cellular level;cellular component organization or biogenesis;cellular componen…	structural constituent of ribosome;structural molecule activity	cell part;cytoplasm;cytoplasmic part;cytosol;cytosolic small ribosomal subunit;extracellular membrane-bounded organelle;extracellular organelle;extracellular region part;extracellular vesicular exosome;intracellular organelle part;intracellular part;macromolecular complex;membrane-bounded organelle;membrane-bounded vesicle;organelle;organelle part;ribonucleoprotein complex;small ribosomal subunit…	Ribosome	+	5	5	5	50.7	50.7	50.7	7.8409	0	149.57	22543000000	12950000000	9593700000	0.00338231	P62857	P62857	40S ribosomal protein S28	RPS28
-1.34837	0	-1.31783	1.34837	antibacterial humoral response;antimicrobial humoral response;biosynthetic process;catabolic process;cellular biosynthetic process;cellular catabolic process;cellular component disassembly;cellular component disassembly at cellular level;cellular component organization;cellular component organization at cellular level;cellular component organization or biogenesis;cellular component organization o…	binding;nucleic acid binding;RNA binding;structural constituent of ribosome;structural molecule activity	cell part;cytoplasmic part;cytosol;cytosolic small ribosomal subunit;extracellular region part;extracellular space;intracellular organelle part;intracellular part;macromolecular complex;organelle part;ribonucleoprotein complex;small ribosomal subunit		+	2	2	2	18.6	18.6	18.6	6.6478	0	7.4111	15354000000	8996500000	6357900000	0.027717	P62861	P62861	40S ribosomal protein S30	FAU
-1.80594	0	-1.71654	1.80594	biosynthetic process;catabolic process;cellular biosynthetic process;cellular catabolic process;cellular component disassembly;cellular component disassembly at cellular level;cellular component organization;cellular component organization at cellular level;cellular component organization or biogenesis;cellular component organization or biogenesis at cellular level;cellular macromolecular complex…	binding;nucleic acid binding;RNA binding;structural constituent of ribosome;structural molecule activity	adherens junction;anchoring junction;cell junction;cell part;cell-substrate adherens junction;cell-substrate junction;cytoplasmic part;cytosol;cytosolic large ribosomal subunit;extracellular membrane-bounded organelle;extracellular organelle;extracellular region part;extracellular vesicular exosome;focal adhesion;intracellular organelle part;intracellular part;large ribosomal subunit;macromolecul…	Ribosome	+	7	7	7	52	52	52	14.463	0	53.969	38074000000	21328000000	16746000000	0.00890191	P62899;P62899-3;P62899-2	P62899;P62899-3;P62899-2	60S ribosomal protein L31	RPL31
-2.64533	0	-1.65495	2.64533	biosynthetic process;catabolic process;cellular biosynthetic process;cellular catabolic process;cellular component disassembly;cellular component disassembly at cellular level;cellular component organization;cellular component organization at cellular level;cellular component organization or biogenesis;cellular component organization or biogenesis at cellular level;cellular macromolecular complex…	structural constituent of ribosome;structural molecule activity	cell part;centrosome;cytoplasm;cytoplasmic part;cytoskeletal part;cytosol;cytosolic large ribosomal subunit;intracellular non-membrane-bounded organelle;intracellular organelle;intracellular organelle part;intracellular part;large ribosomal subunit;macromolecular complex;membrane;microtubule organizing center;non-membrane-bounded organelle;organelle;organelle part;ribonucleoprotein complex	Ribosome	+	6	6	6	39.3	39.3	39.3	15.86	0	67.765	19370000000	11881000000	7488500000	0.0016448	P62910	P62910	60S ribosomal protein L32	RPL32
-1.87852	0	-1.57703	1.87852	biosynthetic process;catabolic process;cellular biosynthetic process;cellular catabolic process;cellular component biogenesis;cellular component biogenesis at cellular level;cellular component disassembly;cellular component disassembly at cellular level;cellular component organization;cellular component organization at cellular level;cellular component organization or biogenesis;cellular componen…	binding;nucleic acid binding;RNA binding;rRNA binding;structural constituent of ribosome;structural molecule activity	cell part;cytoplasm;cytoplasmic part;cytosol;cytosolic large ribosomal subunit;extracellular membrane-bounded organelle;extracellular organelle;extracellular region part;extracellular vesicular exosome;intracellular non-membrane-bounded organelle;intracellular organelle;intracellular organelle part;intracellular part;large ribosomal subunit;macromolecular complex;membrane;membrane-bounded organel…	Ribosome	+	13	13	1	73.6	73.6	6.7	20.252	0	129.88	72573000000	39724000000	32849000000	0.00945292	P62913	P62913	60S ribosomal protein L11	RPL11
-3.24189	0	-3.17637	3.24189	biological regulation;biosynthetic process;cellular biosynthetic process;cellular macromolecule biosynthetic process;cellular macromolecule metabolic process;cellular metabolic process;cellular nitrogen compound metabolic process;cellular process;chordate embryonic development;CRD-mediated mRNA stabilization;developmental process;embryo development;embryo development ending in birth or egg hatchi…	binding;core promoter proximal region DNA binding;core promoter proximal region sequence-specific DNA binding;DNA binding;double-stranded DNA binding;enzyme binding;GTPase binding;nucleic acid binding;nucleic acid binding transcription factor activity;protein binding;regulatory region DNA binding;regulatory region nucleic acid binding;RNA binding;RNA polymerase II core promoter proximal region se…	cell part;CRD-mediated mRNA stability complex;cytoplasm;cytoplasmic part;extracellular membrane-bounded organelle;extracellular organelle;extracellular region part;extracellular vesicular exosome;histone pre-mRNA 3'end processing complex;intracellular membrane-bounded organelle;intracellular non-membrane-bounded organelle;intracellular organelle;intracellular organelle part;intracellular part;mac…		+	19	19	12	71	71	61.7	35.924	0	323.31	35409000000	16679000000	18731000000	0.000191324	P67809;Q9Y2T7	P67809	Nuclease-sensitive element-binding protein 1	YBX1
-1.78026	0	-1.45798	1.78026	anatomical structure development;axon guidance;biological regulation;biosynthetic process;catabolic process;cell cycle checkpoint;cell cycle process;cellular biosynthetic process;cellular catabolic process;cellular component assembly;cellular component assembly at cellular level;cellular component disassembly;cellular component disassembly at cellular level;cellular component organization;cellula…	binding;nucleic acid binding;RNA binding;structural constituent of ribosome;structural molecule activity	cell part;cytoplasmic part;cytosol;cytosolic large ribosomal subunit;extracellular membrane-bounded organelle;extracellular organelle;extracellular region part;extracellular vesicular exosome;intracellular organelle part;intracellular part;large ribosomal subunit;macromolecular complex;membrane;membrane-bounded organelle;membrane-bounded vesicle;organelle;organelle part;ribonucleoprotein complex;…	Ribosome	+	8	8	8	38.9	38.9	38.9	17.779	0	27.125	49830000000	28319000000	21511000000	0.012458	P83731	P83731	60S ribosomal protein L24	RPL24
-3.14704	0	-2.42833	3.14704	biosynthetic process;catabolic process;cellular biosynthetic process;cellular catabolic process;cellular component disassembly;cellular component disassembly at cellular level;cellular component organization;cellular component organization at cellular level;cellular component organization or biogenesis;cellular component organization or biogenesis at cellular level;cellular macromolecular complex…	binding;nucleic acid binding;RNA binding;structural constituent of ribosome;structural molecule activity	adherens junction;anchoring junction;cell junction;cell part;cell-substrate adherens junction;cell-substrate junction;cytoplasm;cytoplasmic part;cytosol;cytosolic large ribosomal subunit;focal adhesion;intracellular non-membrane-bounded organelle;intracellular organelle;intracellular organelle part;intracellular part;large ribosomal subunit;macromolecular complex;membrane;non-membrane-bounded org…	Ribosome	+	11	11	11	40.3	40.3	40.3	23.466	0	114.93	35164000000	20769000000	14395000000	0.000473349	P84098	P84098	60S ribosomal protein L19	RPL19
-2.30809	0	-1.95923	2.30809	biosynthetic process;catabolic process;cellular biosynthetic process;cellular catabolic process;cellular component disassembly;cellular component disassembly at cellular level;cellular component organization;cellular component organization at cellular level;cellular component organization or biogenesis;cellular component organization or biogenesis at cellular level;cellular macromolecular complex…	binding;nucleic acid binding;RNA binding;structural constituent of ribosome;structural molecule activity	cell part;cytoplasmic part;cytosol;cytosolic large ribosomal subunit;intracellular organelle part;intracellular part;large ribosomal subunit;macromolecular complex;membrane;organelle part;ribonucleoprotein complex	Ribosome	+	15	15	15	59.7	59.7	59.7	20.762	0	213.76	46512000000	25553000000	20959000000	0.00320188	Q02543	Q02543	60S ribosomal protein L18a	RPL18A
-1.82354	0	-1.35399	1.82354	anatomical structure development;androgen receptor signaling pathway;biological regulation;cation transport;cellular component assembly;cellular component assembly at cellular level;cellular component organization;cellular component organization at cellular level;cellular component organization or biogenesis;cellular component organization or biogenesis at cellular level;cellular macromolecular c…	adenyl nucleotide binding;adenyl ribonucleotide binding;ATP binding;binding;binding, bridging;catalytic activity;cis-trans isomerase activity;drug binding;FK506 binding;GTP binding;guanyl nucleotide binding;guanyl ribonucleotide binding;heat shock protein binding;isomerase activity;macrolide binding;nucleotide binding;peptidyl-prolyl cis-trans isomerase activity;protein binding;protein binding, b…	axon part;axonal growth cone;cell body;cell part;cell projection part;cytoplasm;cytoplasmic part;cytoskeletal part;cytosol;endoplasmic reticulum membrane;endoplasmic reticulum part;extracellular membrane-bounded organelle;extracellular organelle;extracellular region part;extracellular vesicular exosome;growth cone;intracellular membrane-bounded organelle;intracellular organelle;intracellular orga…		+	41	41	41	81.3	81.3	81.3	51.804	0	323.31	34758000000	15121000000	19637000000	0.0122455	Q02790	Q02790	Peptidyl-prolyl cis-trans isomerase FKBP4;Peptidyl-prolyl cis-trans isomerase FKBP4, N-terminally processed	FKBP4
-2.24683	0	-1.68693	2.24683	biosynthetic process;catabolic process;cellular biosynthetic process;cellular catabolic process;cellular component disassembly;cellular component disassembly at cellular level;cellular component organization;cellular component organization at cellular level;cellular component organization or biogenesis;cellular component organization or biogenesis at cellular level;cellular macromolecular complex…	binding;nucleic acid binding;RNA binding;structural constituent of ribosome;structural molecule activity	adherens junction;anchoring junction;cell junction;cell part;cell-substrate adherens junction;cell-substrate junction;cytoplasm;cytoplasmic part;cytosol;cytosolic large ribosomal subunit;focal adhesion;intracellular membrane-bounded organelle;intracellular non-membrane-bounded organelle;intracellular organelle;intracellular organelle part;intracellular part;large ribosomal subunit;macromolecular …	Ribosome	+	8	8	8	38.3	38.3	38.3	21.634	0	100.52	54911000000	32014000000	22896000000	0.00434185	Q07020;Q07020-2	Q07020;Q07020-2	60S ribosomal protein L18	RPL18
-2.16524	0	-1.68348	2.16524	cellular macromolecule metabolic process;cellular metabolic process;cellular nitrogen compound metabolic process;cellular process;macromolecule metabolic process;maturation of SSU-rRNA;maturation of SSU-rRNA from tricistronic rRNA transcript (SSU-rRNA, 5.8S rRNA, LSU-rRNA);metabolic process;ncRNA metabolic process;ncRNA processing;nitrogen compound metabolic process;nucleic acid metabolic process…		cell part;cytoplasm;extracellular region part;intercellular bridge;intracellular membrane-bounded organelle;intracellular non-membrane-bounded organelle;intracellular organelle;intracellular organelle part;intracellular part;macromolecular complex;membrane;membrane-bounded organelle;non-membrane-bounded organelle;nuclear part;nucleolus;nucleus;organelle;organelle part;preribosome;ribonucleoprotei…		+	15	15	15	40.4	40.4	40.4	43.664	0	89.187	4928600000	2594300000	2334400000	0.00514113	Q13601;Q13601-2	Q13601;Q13601-2	KRR1 small subunit processome component homolog	KRR1
-2.19735	0	-1.33127	2.19735	cellular component assembly;cellular component assembly at cellular level;cellular component organization;cellular component organization at cellular level;cellular component organization or biogenesis;cellular component organization or biogenesis at cellular level;cellular macromolecular complex assembly;cellular macromolecular complex subunit organization;cellular process;macromolecular complex…	adenyl nucleotide binding;adenyl ribonucleotide binding;ATP binding;binding;nucleotide binding;purine nucleotide binding;purine ribonucleoside triphosphate binding;purine ribonucleotide binding;ribonucleotide binding	cell part;intracellular membrane-bounded organelle;intracellular non-membrane-bounded organelle;intracellular organelle;intracellular organelle part;intracellular part;membrane-bounded organelle;non-membrane-bounded organelle;nuclear part;nucleolus;nucleus;organelle;organelle part	Ribosome biogenesis in eukaryotes	+	29	29	29	30.8	30.8	30.8	145.81	0	316.83	11387000000	3037800000	8349700000	0.00489216	Q14692	Q14692	Ribosome biogenesis protein BMS1 homolog	BMS1
-2.08505	0	-1.62985	2.08505	cell cycle process;cell differentiation;cellular component biogenesis;cellular component biogenesis at cellular level;cellular component organization or biogenesis;cellular component organization or biogenesis at cellular level;cellular developmental process;cellular process;developmental process;establishment of chromosome localization;establishment of localization;establishment of localization …		cell part;chromosome;condensed chromosome;condensed nuclear chromosome;cytoplasmic part;endoplasmic reticulum;intracellular membrane-bounded organelle;intracellular non-membrane-bounded organelle;intracellular organelle;intracellular organelle part;intracellular part;membrane-bounded organelle;non-membrane-bounded organelle;nuclear chromosome;nuclear part;nucleolus;nucleus;organelle;organelle part		+	20	20	20	49	49	49	41.193	0	256.48	7423100000	3589600000	3833400000	0.00621961	Q15050	Q15050	Ribosome biogenesis regulatory protein homolog	RRS1
-1.54123	0	-1.7078	1.7078	2'-deoxyribonucleotide biosynthetic process;2'-deoxyribonucleotide metabolic process;biosynthetic process;cellular biosynthetic process;cellular metabolic process;cellular nitrogen compound biosynthetic process;cellular nitrogen compound metabolic process;cellular process;cellular response to biotic stimulus;cellular response to lipopolysaccharide;cellular response to molecule of bacterial origin…	adenyl nucleotide binding;adenyl ribonucleotide binding;ATP binding;binding;catalytic activity;cytidylate kinase activity;kinase activity;nucleobase-containing compound kinase activity;nucleoside diphosphate kinase activity;nucleotide binding;nucleotide kinase activity;phosphotransferase activity, phosphate group as acceptor;purine nucleotide binding;purine ribonucleoside triphosphate binding;pur…	cell part;cytoplasmic part;cytosol;intracellular membrane-bounded organelle;intracellular organelle;intracellular organelle part;intracellular part;membrane-bounded organelle;mitochondrion;nuclear part;nucleoplasm;organelle;organelle part	Pyrimidine metabolism	+	15	15	15	52.8	52.8	52.8	49.447	0	102.51	2319200000	1080800000	1238300000	0.00978058	Q5EBM0;Q5EBM0-3;Q5EBM0-4;Q5EBM0-2	Q5EBM0;Q5EBM0-3;Q5EBM0-4;Q5EBM0-2	UMP-CMP kinase 2, mitochondrial	CMPK2
-1.70314	0	-1.79436	1.79436	cellular macromolecule metabolic process;cellular metabolic process;cellular process;cellular protein metabolic process;macromolecule metabolic process;macromolecule modification;metabolic process;primary metabolic process;protein metabolic process;protein modification by small protein conjugation;protein modification by small protein conjugation or removal;protein modification process;protein ub…		cell part;CUL4 RING ubiquitin ligase complex;cullin-RING ubiquitin ligase complex;cytoplasm;intracellular membrane-bounded organelle;intracellular organelle;intracellular part;macromolecular complex;membrane-bounded organelle;nucleus;organelle;protein complex;ubiquitin ligase complex		+	10	10	9	21.9	21.9	20.4	66.851	0	242.42	961310000	514940000	446360000	0.00870661	Q5TAQ9;Q5TAQ9-2;P0C7V8	Q5TAQ9;Q5TAQ9-2	DDB1- and CUL4-associated factor 8	DCAF8
-2.12409	0	-1.61689	2.12409	biological regulation;catabolic process;cell surface receptor linked signaling pathway;cellular catabolic process;cellular macromolecule catabolic process;cellular macromolecule metabolic process;cellular metabolic process;cellular nitrogen compound metabolic process;cellular process;cellular response to chemical stimulus;cellular response to cytokine stimulus;cellular response to interleukin-6;c…	binding;catalytic activity;cation binding;ion binding;metal ion binding;nucleotidyltransferase activity;RNA uridylyltransferase activity;transferase activity;transferase activity, transferring phosphorus-containing groups;transition metal ion binding;uridylyltransferase activity;zinc ion binding	cell part;cytoplasm;extracellular membrane-bounded organelle;extracellular organelle;extracellular region part;extracellular space;extracellular vesicular exosome;intracellular non-membrane-bounded organelle;intracellular organelle;intracellular organelle part;intracellular part;membrane-bounded organelle;membrane-bounded vesicle;non-membrane-bounded organelle;nuclear part;nucleolus;organelle;org…		+	5	4	4	4.3	3.7	3.7	185.16	0.00052281	2.8697	182600000	109800000	72808000	0.00608486	Q5TAX3;Q5TAX3-2	Q5TAX3;Q5TAX3-2	Terminal uridylyltransferase 4	ZCCHC11
-2.14393	0	-1.42571	2.14393	biological regulation;defense response;immune response;immune system process;innate immune response;negative regulation of biological process;negative regulation of cell communication;negative regulation of cellular process;negative regulation of cytokine production;negative regulation of defense response;negative regulation of I-kappaB kinase/NF-kappaB cascade;negative regulation of immune respo…	adenyl nucleotide binding;adenyl ribonucleotide binding;ATP binding;binding;nucleotide binding;purine nucleotide binding;purine ribonucleoside triphosphate binding;purine ribonucleotide binding;ribonucleotide binding	cell part;cytoplasmic part;intracellular organelle part;intracellular part;membrane;mitochondrial membrane;mitochondrial outer membrane;mitochondrial part;organelle membrane;organelle outer membrane;organelle part;outer membrane	RIG-I-like receptor signaling pathway	+	30	30	30	45.2	45.2	45.2	107.61	0	172	4677500000	3646900000	1030600000	0.00577565	Q86UT6;Q86UT6-2	Q86UT6;Q86UT6-2	NLR family member X1	NLRX1
-2.64362	0	-1.91669	2.64362	cellular macromolecule metabolic process;cellular metabolic process;cellular nitrogen compound metabolic process;cellular process;enzyme-directed rRNA 2'-O-methylation;macromolecule metabolic process;macromolecule methylation;macromolecule modification;metabolic process;methylation;ncRNA metabolic process;ncRNA processing;nitrogen compound metabolic process;nucleic acid metabolic process;nucleoba…	catalytic activity;methyltransferase activity;RNA methyltransferase activity;rRNA methyltransferase activity;S-adenosylmethionine-dependent methyltransferase activity;transferase activity;transferase activity, transferring one-carbon groups	cell part;intracellular membrane-bounded organelle;intracellular non-membrane-bounded organelle;intracellular organelle;intracellular organelle part;intracellular part;macromolecular complex;membrane-bounded organelle;non-membrane-bounded organelle;nuclear part;nucleolus;nucleus;organelle;organelle part;preribosome;preribosome, small subunit precursor;ribonucleoprotein complex		+	33	33	33	52.9	52.9	52.9	96.557	0	323.31	12094000000	6172500000	5921900000	0.00168749	Q8IY81	Q8IY81	pre-rRNA processing protein FTSJ3	FTSJ3
-2.69172	0	-2.18603	2.69172		catalytic activity;hydrolase activity	cell part;extracellular membrane-bounded organelle;extracellular organelle;extracellular region part;extracellular vesicular exosome;intracellular organelle part;intracellular part;membrane-bounded organelle;membrane-bounded vesicle;nuclear part;nucleoplasm;organelle;organelle part;vesicle		+	12	12	12	38.8	38.8	38.8	47.776	0	113.71	2543500000	1353900000	1189600000	0.00134295	Q8IYS1	Q8IYS1	Peptidase M20 domain-containing protein 2	PM20D2
-2.64626	0	-1.84197	2.64626	biological regulation;cellular macromolecule metabolic process;cellular metabolic process;cellular nitrogen compound metabolic process;cellular process;macromolecule metabolic process;metabolic process;mRNA metabolic process;nitrogen compound metabolic process;nucleic acid metabolic process;nucleobase-containing compound metabolic process;posttranscriptional regulation of gene expression;primary …	binding;mRNA 3'-UTR binding;mRNA binding;nucleic acid binding;RNA binding	cell part;cytoplasm;cytoplasmic part;extracellular membrane-bounded organelle;extracellular organelle;extracellular region part;extracellular vesicular exosome;intracellular membrane-bounded organelle;intracellular organelle;intracellular part;membrane;membrane-bounded organelle;membrane-bounded vesicle;nucleus;organelle;perinuclear region of cytoplasm;plasma membrane;vesicle		+	29	29	29	55.9	55.9	55.9	44.965	0	323.31	46891000000	24591000000	22301000000	0.00169482	Q8NC51;Q8NC51-2;Q8NC51-3;Q8NC51-4	Q8NC51;Q8NC51-2;Q8NC51-3;Q8NC51-4	Plasminogen activator inhibitor 1 RNA-binding protein	SERBP1
-2.15778	0	-2.02294	2.15778	biological regulation;biosynthetic process;cellular biosynthetic process;cellular macromolecule biosynthetic process;cellular macromolecule metabolic process;cellular metabolic process;cellular nitrogen compound metabolic process;cellular process;cellular response to stimulus;estrogen receptor signaling pathway;intracellular receptor mediated signaling pathway;macromolecule biosynthetic process;m…	adenyl nucleotide binding;adenyl ribonucleotide binding;ATP binding;ATPase activity;ATPase activity, coupled;ATP-dependent helicase activity;ATP-dependent RNA helicase activity;binding;catalytic activity;estrogen receptor binding;helicase activity;hormone receptor binding;hydrolase activity;hydrolase activity, acting on acid anhydrides;hydrolase activity, acting on acid anhydrides, in phosphorus-…	cell part;cytoplasm;intracellular membrane-bounded organelle;intracellular non-membrane-bounded organelle;intracellular organelle;intracellular organelle part;intracellular part;membrane;membrane-bounded organelle;non-membrane-bounded organelle;nuclear part;nucleolus;nucleus;organelle;organelle part		+	34	34	34	50.5	50.5	50.5	98.594	0	323.31	7105700000	3722100000	3383600000	0.00371819	Q8TDD1;Q8TDD1-2	Q8TDD1;Q8TDD1-2	ATP-dependent RNA helicase DDX54	DDX54
-2.15318	0	-1.41524	2.15318	cell differentiation;cellular developmental process;cellular process;developmental process;fat cell differentiation	binding;chromatin binding	cell part;intracellular membrane-bounded organelle;intracellular non-membrane-bounded organelle;intracellular organelle;intracellular organelle part;intracellular part;membrane-bounded organelle;non-membrane-bounded organelle;nuclear body;nuclear part;nuclear speck;nucleolus;nucleoplasm part;nucleus;organelle;organelle part		+	22	22	22	31.4	31.4	31.4	92.547	0	155.24	5346700000	2896700000	2450000000	0.0056375	Q8WTT2	Q8WTT2	Nucleolar complex protein 3 homolog	NOC3L
-1.64717	0	-1.40197	1.64717	biosynthetic process;cellular biosynthetic process;cellular macromolecule biosynthetic process;cellular macromolecule metabolic process;cellular metabolic process;cellular process;cellular protein metabolic process;macromolecule biosynthetic process;macromolecule metabolic process;metabolic process;primary metabolic process;protein metabolic process;translation	structural constituent of ribosome;structural molecule activity	cell part;cytosolic large ribosomal subunit;intracellular organelle part;intracellular part;large ribosomal subunit;macromolecular complex;organelle part;ribonucleoprotein complex	Ribosome	+	7	7	2	45.3	45.3	9.4	12.469	0	44.686	15964000000	9652300000	6311700000	0.0164556	Q969Q0	Q969Q0	60S ribosomal protein L36a-like	RPL36AL
-3.02316	0	-2.26448	3.02316	biosynthetic process;catabolic process;cell differentiation;cellular biosynthetic process;cellular component organization;cellular component organization or biogenesis;cellular developmental process;cellular lipid metabolic process;cellular membrane organization;cellular metabolic process;cellular process;developmental process;endocytosis;establishment of localization;glycerolipid biosynthetic pr…	catalytic activity;hydrolase activity;hydrolase activity, acting on ester bonds;lipase activity;NAPE-specific phospholipase D activity;phosphatidylinositol phospholipase C activity;phospholipase activity;phospholipase C activity;phospholipase D activity;phosphoric diester hydrolase activity;phosphoric ester hydrolase activity	cell part;cytoplasmic membrane-bounded vesicle;cytoplasmic part;cytoplasmic vesicle;endocytic vesicle;endoplasmic reticulum membrane;endoplasmic reticulum part;Golgi apparatus part;Golgi membrane;integral to membrane;intracellular membrane-bounded organelle;intracellular organelle;intracellular organelle part;intracellular part;intrinsic to membrane;membrane;membrane part;membrane-bounded organel…		+	11	11	11	24.9	24.9	24.9	55.626	0	92.179	3339700000	2060800000	1278900000	0.000550654	Q96BZ4	Q96BZ4	Phospholipase D4	PLD4
-1.87537	0	-1.53547	1.87537					+	11	11	11	25.5	25.5	25.5	53.557	0	46.225	2287000000	1430700000	856270000	0.00986017	Q96ER3	Q96ER3	Protein SAAL1	SAAL1
-1.92861	0	-1.30186	1.92861	cellular component biogenesis;cellular component biogenesis at cellular level;cellular component organization or biogenesis;cellular component organization or biogenesis at cellular level;cellular process;ribonucleoprotein complex biogenesis;ribosome biogenesis		cell part;intracellular membrane-bounded organelle;intracellular non-membrane-bounded organelle;intracellular organelle;intracellular organelle part;intracellular part;membrane;membrane-bounded organelle;non-membrane-bounded organelle;nuclear part;nucleolus;nucleus;organelle;organelle part		+	18	18	18	49	49	49	34.852	0	104.68	6220100000	3003900000	3216100000	0.00976991	Q99848	Q99848	Probable rRNA-processing protein EBP2	EBNA1BP2
-1.94315	0	-1.48088	1.94315	biological regulation;cell proliferation;cellular component biogenesis;cellular component biogenesis at cellular level;cellular component organization or biogenesis;cellular component organization or biogenesis at cellular level;cellular process;metabolic process;regulation of biological process;regulation of cell proliferation;regulation of cellular process;ribonucleoprotein complex biogenesis;r…	binding;catalytic activity;GTP binding;GTPase activity;guanyl nucleotide binding;guanyl ribonucleotide binding;hydrolase activity;hydrolase activity, acting on acid anhydrides;hydrolase activity, acting on acid anhydrides, in phosphorus-containing anhydrides;nucleoside-triphosphatase activity;nucleotide binding;purine nucleotide binding;purine ribonucleoside triphosphate binding;purine ribonucleo…	cell part;extracellular region part;extracellular space;intracellular membrane-bounded organelle;intracellular non-membrane-bounded organelle;intracellular organelle;intracellular organelle part;intracellular part;membrane;membrane-bounded organelle;non-membrane-bounded organelle;nuclear part;nucleolus;nucleoplasm;nucleus;organelle;organelle part	Ribosome biogenesis in eukaryotes	+	26	26	26	49.2	49.2	49.2	60.54	0	266.63	9592300000	4418100000	5174200000	0.00899208	Q9BVP2-2;Q9BVP2	Q9BVP2-2;Q9BVP2	Guanine nucleotide-binding protein-like 3	GNL3
-3.90996	0	-3.57996	3.90996	biological regulation;biosynthetic process;cellular biosynthetic process;cellular component organization;cellular component organization at cellular level;cellular component organization or biogenesis;cellular component organization or biogenesis at cellular level;cellular macromolecule biosynthetic process;cellular macromolecule metabolic process;cellular metabolic process;cellular nitrogen comp…	binding;catalytic activity;cation binding;demethylase activity;histone demethylase activity;histone demethylase activity (H3-K36 specific);histone demethylase activity (H3-K4 specific);ion binding;iron ion binding;metal ion binding;oxidoreductase activity;oxidoreductase activity, acting on paired donors, with incorporation or reduction of molecular oxygen;oxidoreductase activity, acting on paired…	cell part;intracellular membrane-bounded organelle;intracellular non-membrane-bounded organelle;intracellular organelle;intracellular organelle part;intracellular part;membrane-bounded organelle;non-membrane-bounded organelle;nuclear part;nucleolus;nucleoplasm;nucleus;organelle;organelle part		+	16	16	16	45.6	45.6	45.6	71.085	0	165.67	2383000000	1550500000	832430000	4.76327e-05	Q9H6W3;Q9H6W3-2	Q9H6W3;Q9H6W3-2	Bifunctional lysine-specific demethylase and histidyl-hydroxylase NO66	NO66
-2.50737	0	-2.28349	2.50737	biological regulation;biosynthetic process;cellular biosynthetic process;cellular component organization;cellular component organization at cellular level;cellular component organization or biogenesis;cellular component organization or biogenesis at cellular level;cellular macromolecule metabolic process;cellular metabolic process;cellular nitrogen compound metabolic process;cellular process;cell…	ligand-dependent nuclear receptor transcription coactivator activity;protein binding transcription factor activity;transcription coactivator activity;transcription cofactor activity;transcription factor binding transcription factor activity	cell part;DUBm complex;histone acetyltransferase complex;intracellular organelle part;intracellular part;macromolecular complex;membrane part;nuclear part;nuclear pore;nucleoplasm part;organelle part;pore complex;protein complex;SAGA complex;SAGA-type complex;transcription export complex 2		+	10	10	9	65.6	65.6	59.4	10.984	0	24.617	2873500000	1602400000	1271200000	0.00165318	Q9NPA8-2;Q9NPA8	Q9NPA8-2;Q9NPA8	Transcription and mRNA export factor ENY2	ENY2
-2.03215	0	-1.50806	2.03215			cell junction;cell part;intracellular organelle part;intracellular part;nuclear part;nucleoplasm;organelle part		+	8	8	8	54.4	54.4	54.4	26.748	0	159.96	3188300000	810560000	2377800000	0.00737696	Q9NWU2	Q9NWU2	Glucose-induced degradation protein 8 homolog	GID8
-1.58639	0	-1.43104	1.58639	macromolecule metabolic process;metabolic process;primary metabolic process;protein metabolic process;proteolysis;response to calcium ion;response to chemical stimulus;response to inorganic substance;response to metal ion;response to stimulus	binding;calcium ion binding;calcium-dependent cysteine-type endopeptidase activity;catalytic activity;cation binding;cysteine-type endopeptidase activity;cysteine-type peptidase activity;endopeptidase activity;hydrolase activity;ion binding;metal ion binding;peptidase activity;peptidase activity, acting on L-amino acid peptides;protein binding;protein dimerization activity;protein heterodimerizat…	cell part;cytoplasm;extracellular membrane-bounded organelle;extracellular organelle;extracellular region part;extracellular vesicular exosome;intracellular part;membrane;membrane-bounded organelle;membrane-bounded vesicle;organelle;vesicle		+	11	11	11	48.2	48.2	48.2	30.381	0	99.682	3391000000	2511400000	879680000	0.0174699	Q9UBV8	Q9UBV8	Peflin	PEF1
-2.94994	0	-2.93708	2.94994	biological regulation;biosynthetic process;cell cycle arrest;cell cycle process;cell proliferation;cellular biosynthetic process;cellular macromolecule biosynthetic process;cellular macromolecule metabolic process;cellular metabolic process;cellular nitrogen compound metabolic process;cellular process;macromolecule biosynthetic process;macromolecule metabolic process;metabolic process;ncRNA metab…	binding;DNA binding;enzyme binding;nucleic acid binding;nucleic acid binding transcription factor activity;protein binding;sequence-specific DNA binding transcription factor activity;ubiquitin protein ligase binding	cell part;cytoplasm;extracellular membrane-bounded organelle;extracellular organelle;extracellular region part;extracellular vesicular exosome;intracellular membrane-bounded organelle;intracellular non-membrane-bounded organelle;intracellular organelle;intracellular organelle part;intracellular part;macromolecular complex;membrane;membrane-bounded organelle;membrane-bounded vesicle;non-membrane-b…		+	29	29	29	78.4	78.4	78.4	43.786	0	323.31	75372000000	37631000000	37742000000	0.000380057	Q9UQ80;Q9UQ80-2	Q9UQ80;Q9UQ80-2	Proliferation-associated protein 2G4	PA2G4
-2.03885	0	-1.86169	2.03885	biological regulation;biosynthetic process;cell differentiation;cellular biosynthetic process;cellular component assembly;cellular component assembly at cellular level;cellular component organization;cellular component organization at cellular level;cellular component organization or biogenesis;cellular component organization or biogenesis at cellular level;cellular developmental process;cellular…	binding;chromatin binding;histone binding;protein binding	cell part;chromatin;chromosomal part;intracellular membrane-bounded organelle;intracellular organelle;intracellular organelle part;intracellular part;macromolecular complex;membrane-bounded organelle;nuclear chromatin;nuclear chromosome part;nuclear part;nucleoplasm;nucleus;organelle;organelle part;protein complex		+	6	6	5	48	48	44.1	22.968	0	103.16	1926200000	944870000	981330000	0.00539216	Q9Y294	Q9Y294	Histone chaperone ASF1A	ASF1A
-2.12984	0	-1.33953	2.12984	cellular macromolecule metabolic process;cellular metabolic process;cellular nitrogen compound metabolic process;cellular process;cleavage involved in rRNA processing;endonucleolytic cleavage involved in rRNA processing;endonucleolytic cleavage of tricistronic rRNA transcript (SSU-rRNA, 5.8S rRNA, LSU-rRNA);macromolecule metabolic process;metabolic process;nitrogen compound metabolic process;nucl…	binding;catalytic activity;endonuclease activity;endoribonuclease activity;hydrolase activity;hydrolase activity, acting on ester bonds;nuclease activity;nucleic acid binding;ribonuclease activity;RNA binding	cell part;intracellular non-membrane-bounded organelle;intracellular organelle;intracellular organelle part;intracellular part;non-membrane-bounded organelle;nuclear part;nucleolus;organelle;organelle part	Ribosome biogenesis in eukaryotes	+	13	13	13	49.6	49.6	49.6	40.842	0	210.79	4429600000	2334100000	2095500000	0.00589352	Q9Y2P8;Q9Y2P8-2	Q9Y2P8	RNA 3-terminal phosphate cyclase-like protein	RCL1
-2.37559	0	-1.42989	2.37559	biosynthetic process;catabolic process;cellular biosynthetic process;cellular catabolic process;cellular component disassembly;cellular component disassembly at cellular level;cellular component organization;cellular component organization at cellular level;cellular component organization or biogenesis;cellular component organization or biogenesis at cellular level;cellular macromolecular complex…	structural constituent of ribosome;structural molecule activity	cell part;cytoplasm;cytoplasmic part;cytosol;cytosolic large ribosomal subunit;intracellular non-membrane-bounded organelle;intracellular organelle;intracellular organelle part;intracellular part;large ribosomal subunit;macromolecular complex;membrane;non-membrane-bounded organelle;nuclear part;nucleolus;organelle;organelle part;ribonucleoprotein complex	Ribosome	+	4	4	4	35.2	35.2	35.2	12.254	0	23.605	21234000000	12345000000	8888500000	0.0031269	Q9Y3U8	Q9Y3U8	60S ribosomal protein L36	RPL36
-1.87282	0	-1.57336	1.87282	amine metabolic process;biological regulation;C-5 methylation of cytosine;carboxylic acid metabolic process;cellular amine metabolic process;cellular amino acid metabolic process;cellular aromatic compound metabolic process;cellular component organization;cellular component organization at cellular level;cellular component organization or biogenesis;cellular component organization or biogenesis a…	binding;catalytic activity;cation binding;chromatin binding;DNA (cytosine-5-)-methyltransferase activity;DNA (cytosine-5-)-methyltransferase activity, acting on CpG substrates;DNA binding;DNA-methyltransferase activity;identical protein binding;ion binding;metal ion binding;methyltransferase activity;nucleic acid binding;protein binding;S-adenosylmethionine-dependent methyltransferase activity;se…	cell part;chromatin;chromosomal part;chromosome;chromosome, centromeric region;cytoplasm;euchromatin;heterochromatin;intracellular membrane-bounded organelle;intracellular non-membrane-bounded organelle;intracellular organelle;intracellular organelle part;intracellular part;membrane-bounded organelle;non-membrane-bounded organelle;nuclear chromatin;nuclear chromosome part;nuclear heterochromatin;…	Cysteine and methionine metabolism	+	23	23	3	33.6	33.6	5.2	101.86	0	64.217	902280000	693370000	208900000	0.0108666	Q9Y6K1;Q9Y6K1-3	Q9Y6K1	DNA (cytosine-5)-methyltransferase 3A	DNMT3A
-4.40029	-1.36594	-4.18432	4.40029	aging;ATP-dependent chromatin remodeling;biological regulation;cell aging;cell cycle process;cellular component assembly;cellular component assembly at cellular level;cellular component organization;cellular component organization at cellular level;cellular component organization or biogenesis;cellular component organization or biogenesis at cellular level;cellular macromolecular complex assembly…	binding;enzyme binding;enzyme inhibitor activity;enzyme regulator activity;histone binding;identical protein binding;kinase binding;kinase inhibitor activity;kinase regulator activity;NF-kappaB binding;nucleic acid binding;protein binding;protein binding transcription factor activity;protein dimerization activity;protein heterodimerization activity;protein homodimerization activity;protein kinase…	adherens junction;anchoring junction;cell junction;cell part;cell-substrate adherens junction;cell-substrate junction;centrosome;cytoplasm;cytoplasmic part;cytoskeletal part;cytosol;focal adhesion;intracellular membrane-bounded organelle;intracellular non-membrane-bounded organelle;intracellular organelle;intracellular organelle part;intracellular part;macromolecular complex;membrane;membrane-bou…		+	24	24	24	83.7	83.7	83.7	32.575	0	323.31	369000000000	197000000000	171000000000	1.1559e-05	P06748;P06748-2;P06748-3	P06748;P06748-2;P06748-3	Nucleophosmin	NPM1
-3.61312	-1.63565	-3.80277	3.80277	anatomical structure development;biosynthetic process;cell cycle;cell proliferation;cell proliferation in forebrain;cellular aromatic compound metabolic process;cellular biosynthetic process;cellular component assembly;cellular component organization;cellular component organization or biogenesis;cellular macromolecule biosynthetic process;cellular macromolecule metabolic process;cellular metaboli…	adenyl nucleotide binding;adenyl ribonucleotide binding;ATP binding;binding;catalytic activity;nucleotide binding;oxidoreductase activity;oxidoreductase activity, acting on CH or CH2 groups;oxidoreductase activity, acting on CH or CH2 groups, disulfide as acceptor;purine nucleotide binding;purine ribonucleoside triphosphate binding;purine ribonucleotide binding;ribonucleoside-diphosphate reductas…	cell body;cell part;cell projection;cytoplasm;cytoplasmic part;cytosol;envelope;extracellular membrane-bounded organelle;extracellular organelle;extracellular region part;extracellular vesicular exosome;intracellular organelle part;intracellular part;membrane-bounded organelle;membrane-bounded vesicle;neuronal cell body;nuclear envelope;nuclear part;nucleoplasm;organelle;organelle envelope;organe…	Glutathione metabolism;Purine metabolism;Pyrimidine metabolism	+	32	32	32	54.2	54.2	54.2	90.069	0	323.31	9824800000	2937600000	6887200000	4.70487e-05	P23921	P23921	Ribonucleoside-diphosphate reductase large subunit	RRM1
-6.39886	-3.00747	-6.53274	6.53274	biosynthetic process;cellular biosynthetic process;cellular macromolecule biosynthetic process;cellular macromolecule metabolic process;cellular metabolic process;cellular process;cellular protein metabolic process;cotranslational protein targeting to membrane;establishment of localization;establishment of localization in cell;establishment of protein localization;establishment of protein localiz…	7S RNA binding;binding;endoplasmic reticulum signal peptide binding;nucleic acid binding;peptide binding;RNA binding;signal sequence binding	cell part;cytoplasm;cytoplasmic part;cytosol;extracellular membrane-bounded organelle;extracellular organelle;extracellular region part;extracellular vesicular exosome;intercellular bridge;intracellular membrane-bounded organelle;intracellular non-membrane-bounded organelle;intracellular organelle;intracellular organelle part;intracellular part;macromolecular complex;membrane-bounded organelle;me…	Protein export	+	11	11	11	71.3	71.3	71.3	14.57	0	190.04	57407000000	36529000000	20877000000	4.10105e-08	P37108	P37108	Signal recognition particle 14 kDa protein	SRP14
-5.86805	-3.13168	-6.22713	6.22713	biological regulation;biosynthetic process;cellular biosynthetic process;cellular macromolecule biosynthetic process;cellular macromolecule metabolic process;cellular metabolic process;cellular process;cellular protein metabolic process;cotranslational protein targeting to membrane;establishment of localization;establishment of localization in cell;establishment of protein localization;establishm…	7S RNA binding;binding;nucleic acid binding;ribonucleoprotein binding;RNA binding;signal recognition particle binding	cell part;cytoplasmic part;cytosol;endoplasmic reticulum part;extracellular membrane-bounded organelle;extracellular organelle;extracellular region part;extracellular vesicular exosome;intracellular organelle part;intracellular part;macromolecular complex;membrane part;membrane-bounded organelle;membrane-bounded vesicle;organelle;organelle part;protein complex;receptor complex;ribonucleoprotein c…	Protein export	+	6	6	6	58.1	58.1	58.1	10.112	0	44.095	21318000000	13716000000	7602700000	1.05217e-07	P49458;P49458-2	P49458	Signal recognition particle 9 kDa protein	SRP9
-3.3119	-1.60409	-3.59834	3.59834	adult heart development;anatomical structure development;apoptosis;biological regulation;biosynthetic process;cell death;cell differentiation;cellular biosynthetic process;cellular developmental process;cellular macromolecule biosynthetic process;cellular macromolecule metabolic process;cellular metabolic process;cellular nitrogen compound metabolic process;cellular process;chondrocyte differenti…	activating transcription factor binding;binding;DNA binding;enzyme binding;histone deacetylase binding;nucleic acid binding;nucleic acid binding transcription factor activity;protein binding;regulatory region DNA binding;regulatory region nucleic acid binding;RNA polymerase II regulatory region DNA binding;RNA polymerase II regulatory region sequence-specific DNA binding;sequence-specific DNA bin…	cell part;intracellular membrane-bounded organelle;intracellular organelle;intracellular organelle part;intracellular part;membrane-bounded organelle;nuclear part;nucleoplasm;nucleus;organelle;organelle part		+	18	18	15	37.9	37.9	32.9	55.113	0	139.42	1288700000	573490000	715180000	8.42702e-05	Q14814-4;Q14814;Q14814-6;Q14814-3;Q14814-5;Q14814-2	Q14814-4;Q14814;Q14814-6;Q14814-3;Q14814-5;Q14814-2	Myocyte-specific enhancer factor 2D	MEF2D
-3.24138	-2.30665	-3.92983	3.92983	biological regulation;cell differentiation;cell surface receptor linked signaling pathway;cellular component biogenesis;cellular component biogenesis at cellular level;cellular component organization or biogenesis;cellular component organization or biogenesis at cellular level;cellular developmental process;cellular process;cellular response to stimulus;developmental process;inner cell mass cell …		cell part;intracellular membrane-bounded organelle;intracellular non-membrane-bounded organelle;intracellular organelle;intracellular organelle part;intracellular part;membrane-bounded organelle;non-membrane-bounded organelle;nuclear part;nucleolus;nucleus;organelle;organelle part		+	13	13	13	41	41	41	53.32	0	120.16	1288700000	599810000	688870000	4.21939e-05	Q9NVX2;Q9NVX2-2	Q9NVX2	Notchless protein homolog 1	NLE1
0	-1.91025	-1.656	1.91025					+	7	7	7	34	34	34	33.382	0	42.626	1051900000	568820000	483050000	0.00679588	O14562	O14562	Ubiquitin domain-containing protein UBFD1	UBFD1
0	-1.53818	-1.34226	1.53818	biological regulation;cation transport;cellular metabolic process;cellular process;cellular response to chemical stimulus;cellular response to oxidative stress;cellular response to oxygen radical;cellular response to reactive oxygen species;cellular response to stimulus;cellular response to stress;cellular response to superoxide;copper ion transmembrane transport;copper ion transport;establishmen…	antioxidant activity;binding;catalytic activity;cation binding;cation transmembrane transporter activity;copper ion binding;copper ion transmembrane transporter activity;disulfide oxidoreductase activity;inorganic cation transmembrane transporter activity;ion binding;ion transmembrane transporter activity;metal ion binding;metal ion transmembrane transporter activity;oxidoreductase activity;oxido…	cell part;cytoplasm;cytoplasmic part;cytosol;intracellular membrane-bounded organelle;intracellular organelle;intracellular part;membrane-bounded organelle;nucleus;organelle	Amyotrophic lateral sclerosis (ALS)	+	11	11	11	41.2	41.2	41.2	29.04	0	53.703	2045300000	1615300000	429920000	0.0184279	O14618	O14618	Copper chaperone for superoxide dismutase	CCS
0	-1.71537	-1.47459	1.71537	biological regulation;cellular process;cellular response to chemical stimulus;cellular response to endogenous stimulus;cellular response to growth factor stimulus;cellular response to organic substance;cellular response to stimulus;cellular response to transforming growth factor beta stimulus;negative regulation of biological process;negative regulation of cell proliferation;negative regulation o…	acetyltransferase activator activity;beta-tubulin binding;binding;carbohydrate binding;cytoskeletal protein binding;DNA binding;enzyme activator activity;enzyme regulator activity;glycosaminoglycan binding;heparin binding;nucleic acid binding;pattern binding;polysaccharide binding;protein binding;tubulin binding	cell part;cytoplasm;extracellular membrane-bounded organelle;extracellular organelle;extracellular region part;extracellular vesicular exosome;intracellular membrane-bounded organelle;intracellular organelle;intracellular part;membrane-bounded organelle;membrane-bounded vesicle;nucleus;organelle;vesicle		+	12	12	12	76.8	76.8	76.8	14.285	0	119.82	6523300000	3206200000	3317100000	0.0112612	O14737;O14737-2	O14737;O14737-2	Programmed cell death protein 5	PDCD5
0	-2.04403	-2.07472	2.07472	amine metabolic process;biosynthetic process;carboxylic acid metabolic process;cellular amine metabolic process;cellular amino acid metabolic process;cellular aromatic compound metabolic process;cellular biosynthetic process;cellular ketone metabolic process;cellular metabolic process;cellular nitrogen compound biosynthetic process;cellular nitrogen compound metabolic process;cellular process;'de…	adenyl nucleotide binding;adenyl ribonucleotide binding;ATP binding;binding;carbon-nitrogen ligase activity, with glutamine as amido-N-donor;catalytic activity;cation binding;ion binding;ligase activity;ligase activity, forming carbon-nitrogen bonds;metal ion binding;nucleotide binding;phosphoribosylformylglycinamidine synthase activity;purine nucleotide binding;purine ribonucleoside triphosphate…	cell part;cytoplasm;cytoplasmic part;cytosol;extracellular membrane-bounded organelle;extracellular organelle;extracellular region part;extracellular vesicular exosome;intracellular part;membrane-bounded organelle;membrane-bounded vesicle;organelle;vesicle	Purine metabolism	+	37	37	37	43.9	43.9	43.9	144.73	0	323.31	15589000000	9589100000	6000300000	0.00294632	O15067	O15067	Phosphoribosylformylglycinamidine synthase	PFAS
0	-2.58419	-1.75381	2.58419	biological regulation;cell redox homeostasis;cellular homeostasis;cellular macromolecule metabolic process;cellular metabolic process;cellular process;cellular protein metabolic process;cellular response to chemical stimulus;cellular response to oxidative stress;cellular response to stimulus;cellular response to stress;glycerol ether metabolic process;homeostatic process;macromolecule metabolic p…	catalytic activity;disulfide oxidoreductase activity;oxidoreductase activity;oxidoreductase activity, acting on a sulfur group of donors;oxidoreductase activity, acting on a sulfur group of donors, disulfide as acceptor;protein disulfide oxidoreductase activity	cell part;cytoplasm;extracellular membrane-bounded organelle;extracellular organelle;extracellular region part;extracellular vesicular exosome;intracellular membrane-bounded organelle;intracellular organelle;intracellular part;macromolecular complex;membrane-bounded organelle;membrane-bounded vesicle;nucleus;organelle;proteasome complex;protein complex;vesicle		+	18	18	18	77.2	77.2	77.2	32.251	0	323.31	16962000000	11319000000	5642900000	0.00206067	O43396	O43396	Thioredoxin-like protein 1	TXNL1
0	-1.88602	-1.90798	1.90798	viral reproduction		cell part;cytoplasm;intracellular part		+	12	12	12	39.3	39.3	39.3	34.063	0	159.99	5777500000	2781400000	2996100000	0.00463502	O43765	O43765	Small glutamine-rich tetratricopeptide repeat-containing protein alpha	SGTA
0	-2.27137	-2.08055	2.27137	10-formyltetrahydrofolate biosynthetic process;10-formyltetrahydrofolate metabolic process;amine biosynthetic process;amine metabolic process;anatomical structure development;anatomical structure formation involved in morphogenesis;aromatic compound biosynthetic process;aspartate family amino acid biosynthetic process;aspartate family amino acid metabolic process;biosynthetic process;carboxylic a…	adenyl nucleotide binding;adenyl ribonucleotide binding;ATP binding;binding;catalytic activity;cyclohydrolase activity;formate-tetrahydrofolate ligase activity;hydrolase activity;hydrolase activity, acting on carbon-nitrogen (but not peptide) bonds;hydrolase activity, acting on carbon-nitrogen (but not peptide) bonds, in cyclic amidines;ligase activity;ligase activity, forming carbon-nitrogen bon…	cell part;cytoplasmic part;cytosol;extracellular membrane-bounded organelle;extracellular organelle;extracellular region part;extracellular vesicular exosome;intracellular membrane-bounded organelle;intracellular organelle;intracellular part;membrane;membrane-bounded organelle;membrane-bounded vesicle;mitochondrion;organelle;vesicle	One carbon pool by folate	+	53	53	53	57.4	57.4	57.4	101.56	0	323.31	53177000000	26973000000	26204000000	0.00224453	P11586	P11586	C-1-tetrahydrofolate synthase, cytoplasmic;Methylenetetrahydrofolate dehydrogenase;Methenyltetrahydrofolate cyclohydrolase;Formyltetrahydrofolate synthetase;C-1-tetrahydrofolate synthase, cytoplasmic, N-terminally processed	MTHFD1
0	-2.61316	-2.10234	2.61316	biological regulation;biosynthetic process;cell differentiation;cellular biosynthetic process;cellular developmental process;cellular macromolecule biosynthetic process;cellular macromolecule metabolic process;cellular metabolic process;cellular process;cellular protein metabolic process;developmental process;gene expression;hemopoietic progenitor cell differentiation;macromolecule biosynthetic p…	binding;catalytic activity;enzyme binding;GTP binding;GTPase activity;guanyl nucleotide binding;guanyl ribonucleotide binding;hydrolase activity;hydrolase activity, acting on acid anhydrides;hydrolase activity, acting on acid anhydrides, in phosphorus-containing anhydrides;kinase binding;nucleic acid binding;nucleoside-triphosphatase activity;nucleotide binding;protein binding;protein kinase bind…	aggresome;cell part;cytoplasm;cytoplasmic part;cytosol;extracellular membrane-bounded organelle;extracellular organelle;extracellular region part;extracellular vesicular exosome;inclusion body;intracellular membrane-bounded organelle;intracellular organelle;intracellular part;macromolecular complex;membrane;membrane-bounded organelle;membrane-bounded vesicle;nucleus;organelle;plasma membrane;poly…		+	66	66	64	75.5	75.5	74.4	95.337	0	323.31	547000000000	273000000000	275000000000	0.00136035	P13639	P13639	Elongation factor 2	EEF2
0	-1.92306	-1.48421	1.92306	anatomical structure development;anatomical structure morphogenesis;axonogenesis;biological regulation;brain development;cell cycle process;cell part morphogenesis;cell projection morphogenesis;cell projection organization;cellular component disassembly;cellular component disassembly at cellular level;cellular component morphogenesis;cellular component organization;cellular component organization…	binding;cytoskeletal protein binding;molecular transducer activity;protein binding;signal transducer activity;tubulin binding	cell part;cell projection;cytoplasm;cytoplasmic part;cytoskeletal part;cytosol;extracellular membrane-bounded organelle;extracellular organelle;extracellular region part;extracellular vesicular exosome;intracellular;intracellular organelle part;intracellular part;macromolecular complex;membrane;membrane-bounded organelle;membrane-bounded vesicle;microtubule;neuron projection;organelle;organelle p…	MAPK signaling pathway	+	19	19	14	65.1	65.1	53.7	17.302	0	220.58	21808000000	11188000000	10620000000	0.00822079	P16949;P16949-2;Q9H169-3;Q9H169;Q9H169-4;Q9H169-2;Q9NZ72-2;Q9NZ72	P16949;P16949-2	Stathmin	STMN1
0	-1.69195	-1.39319	1.69195	amine metabolic process;B cell activation;B cell proliferation;biosynthetic process;carboxylic acid metabolic process;cell activation;cell proliferation;cellular amine metabolic process;cellular amino acid metabolic process;cellular biosynthetic process;cellular ketone metabolic process;cellular metabolic process;cellular nitrogen compound biosynthetic process;cellular nitrogen compound metabolic…	adenyl nucleotide binding;adenyl ribonucleotide binding;ATP binding;binding;catalytic activity;CTP synthase activity;ligase activity;ligase activity, forming carbon-nitrogen bonds;nucleotide binding;purine nucleotide binding;purine ribonucleoside triphosphate binding;purine ribonucleotide binding;ribonucleotide binding	cell part;cytoplasmic part;cytosol;intracellular part;membrane	Pyrimidine metabolism	+	28	28	26	50.1	50.1	45.7	66.69	0	323.31	19641000000	5339000000	14302000000	0.013017	P17812;P17812-2	P17812;P17812-2	CTP synthase 1	CTPS1
0	-2.18045	-1.4172	2.18045	binding of sperm to zona pellucida;biological regulation;cell recognition;cell-cell recognition;cellular component assembly;cellular component assembly at cellular level;cellular component organization;cellular component organization at cellular level;cellular component organization or biogenesis;cellular component organization or biogenesis at cellular level;cellular macromolecular complex assem…	adenyl nucleotide binding;adenyl ribonucleotide binding;ATP binding;binding;enzyme binding;nucleotide binding;protein binding;purine nucleotide binding;purine ribonucleoside triphosphate binding;purine ribonucleotide binding;ribonucleotide binding;ubiquitin protein ligase binding;unfolded protein binding	acrosomal vesicle;cell body;cell part;centrosome;chaperonin-containing T-complex;chromatin;chromosomal part;cytoplasmic membrane-bounded vesicle;cytoplasmic part;cytoplasmic vesicle;cytoskeletal part;cytosol;cytosolic part;extracellular membrane-bounded organelle;extracellular organelle;extracellular region part;extracellular vesicular exosome;Golgi apparatus;heterochromatin;intracellular membran…		+	35	35	35	77.3	77.3	77.3	60.343	0	323.31	175000000000	86176000000	88926000000	0.00569457	P17987	P17987	T-complex protein 1 subunit alpha	TCP1
0	-1.35382	-1.35843	1.35843	biosynthetic process;cellular aromatic compound metabolic process;cellular biosynthetic process;cellular metabolic process;cellular nitrogen compound biosynthetic process;cellular nitrogen compound metabolic process;cellular process;heterocycle biosynthetic process;heterocycle metabolic process;metabolic process;nitrogen compound metabolic process;nucleobase metabolic process;nucleobase-containin…	binding;catalytic activity;cation binding;dCMP deaminase activity;deaminase activity;hydrolase activity;hydrolase activity, acting on carbon-nitrogen (but not peptide) bonds;hydrolase activity, acting on carbon-nitrogen (but not peptide) bonds, in cyclic amidines;ion binding;metal ion binding;transition metal ion binding;zinc ion binding	cell part;cytoplasmic part;cytosol;extracellular membrane-bounded organelle;extracellular organelle;extracellular region part;extracellular vesicular exosome;intracellular part;membrane-bounded organelle;membrane-bounded vesicle;organelle;vesicle	Pyrimidine metabolism	+	8	8	8	57.3	57.3	57.3	20.016	0	43.217	1281000000	729390000	551600000	0.0224916	P32321;P32321-2	P32321;P32321-2	Deoxycytidylate deaminase	DCTD
0	-1.41697	-1.66356	1.66356	alcohol catabolic process;alcohol metabolic process;carbohydrate catabolic process;carbohydrate metabolic process;catabolic process;cellular carbohydrate catabolic process;cellular carbohydrate metabolic process;cellular metabolic process;cellular nitrogen compound metabolic process;cellular process;coenzyme metabolic process;cofactor metabolic process;glucose catabolic process;glucose metabolic …	binding;carbohydrate binding;catalytic activity;intramolecular oxidoreductase activity;intramolecular oxidoreductase activity, interconverting aldoses and ketoses;isomerase activity;monosaccharide binding;ribose-5-phosphate isomerase activity;sugar binding	cell part;cytoplasmic part;cytosol;intracellular membrane-bounded organelle;intracellular organelle;intracellular part;membrane-bounded organelle;organelle	Carbon fixation in photosynthetic organisms;Pentose phosphate pathway	+	11	11	11	42.1	42.1	42.1	33.269	0	46.423	3495700000	2388200000	1107500000	0.0112955	P49247	P49247	Ribose-5-phosphate isomerase	RPIA
0	-2.11738	-1.45331	2.11738	binding of sperm to zona pellucida;cell recognition;cell-cell recognition;cellular component assembly;cellular component assembly at cellular level;cellular component organization;cellular component organization at cellular level;cellular component organization or biogenesis;cellular component organization or biogenesis at cellular level;cellular macromolecule metabolic process;cellular metabolic…	adenyl nucleotide binding;adenyl ribonucleotide binding;ATP binding;ATPase activity;ATPase activity, coupled;binding;catalytic activity;hydrolase activity;hydrolase activity, acting on acid anhydrides;hydrolase activity, acting on acid anhydrides, in phosphorus-containing anhydrides;nucleoside-triphosphatase activity;nucleotide binding;purine nucleotide binding;purine ribonucleoside triphosphate …	aggresome;cell body;cell part;centrosome;chaperonin-containing T-complex;cytoplasm;cytoplasmic part;cytoskeletal part;cytoskeleton;cytosol;cytosolic part;extracellular membrane-bounded organelle;extracellular organelle;extracellular region part;extracellular vesicular exosome;inclusion body;intermediate filament cytoskeleton;intracellular non-membrane-bounded organelle;intracellular organelle;int…		+	49	49	49	83.2	83.2	83.2	59.62	0	323.31	126000000000	54786000000	71428000000	0.00617208	P50990;P50990-2;P50990-3	P50990;P50990-2;P50990-3	T-complex protein 1 subunit theta	CCT8
0	-2.91076	-2.73488	2.91076	biological regulation;catabolic process;cellular catabolic process;cellular component organization;cellular component organization at cellular level;cellular component organization or biogenesis;cellular component organization or biogenesis at cellular level;cellular macromolecule catabolic process;cellular macromolecule metabolic process;cellular metabolic process;cellular nitrogen compound meta…	binding;damaged DNA binding;DNA binding;nucleic acid binding;polyubiquitin binding;protein binding;single-stranded DNA binding;small conjugating protein binding;structure-specific DNA binding;ubiquitin binding	cell part;cytoplasm;intracellular membrane-bounded organelle;intracellular organelle;intracellular organelle part;intracellular part;macromolecular complex;membrane-bounded organelle;nuclear part;nucleoplasm;nucleotide-excision repair complex;nucleus;organelle;organelle part;proteasome complex;protein complex;XPC complex	Nucleotide excision repair;Protein processing in endoplasmic reticulum	+	21	21	19	65	65	65	43.171	0	323.31	14278000000	8819400000	5458900000	0.000379498	P54727;P54727-2	P54727	UV excision repair protein RAD23 homolog B	RAD23B
0	-2.31279	-1.55199	2.31279	binding of sperm to zona pellucida;cell recognition;cell-cell recognition;cellular component assembly;cellular component assembly at cellular level;cellular component organization;cellular component organization at cellular level;cellular component organization or biogenesis;cellular component organization or biogenesis at cellular level;cellular macromolecular complex assembly;cellular macromole…	adenyl nucleotide binding;adenyl ribonucleotide binding;ATP binding;binding;enzyme binding;nucleotide binding;protein binding;purine nucleotide binding;purine ribonucleoside triphosphate binding;purine ribonucleotide binding;ribonucleotide binding;ubiquitin protein ligase binding;unfolded protein binding	cell body;cell part;chaperonin-containing T-complex;cytoplasm;cytoplasmic part;cytoskeletal part;cytosol;cytosolic part;extracellular membrane-bounded organelle;extracellular organelle;extracellular region part;extracellular vesicular exosome;intracellular organelle part;intracellular part;macromolecular complex;membrane-bounded organelle;membrane-bounded vesicle;microtubule;organelle;organelle p…		+	40	40	40	81.3	81.3	81.3	57.488	0	323.31	153000000000	70976000000	82300000000	0.00399514	P78371;P78371-2	P78371;P78371-2	T-complex protein 1 subunit beta	CCT2
0	-1.53154	-1.62384	1.62384	biological regulation;biosynthetic process;cellular biosynthetic process;cellular macromolecule biosynthetic process;cellular macromolecule metabolic process;cellular metabolic process;cellular nitrogen compound metabolic process;cellular process;cellular protein metabolic process;cellular response to chemical stimulus;cellular response to dsRNA;cellular response to organic substance;cellular res…	binding;nucleic acid binding;nucleotide binding;ribonucleoprotein binding;ribosomal large subunit binding;RNA binding	cell part;cell projection;cytoplasm;dendrite;intracellular membrane-bounded organelle;intracellular organelle;intracellular part;membrane-bounded organelle;neuron projection;nucleus;organelle		+	6	6	6	55.4	55.4	55.4	17.17	0	201.74	4246800000	2400400000	1846400000	0.0109893	P98179	P98179	Putative RNA-binding protein 3	RBM3
0	-1.74347	-1.56595	1.74347	alcohol metabolic process;carbohydrate metabolic process;cellular carbohydrate metabolic process;cellular metabolic process;cellular process;galactose metabolic process;hexose metabolic process;metabolic process;monosaccharide metabolic process;primary metabolic process;small molecule metabolic process	adenyl nucleotide binding;adenyl ribonucleotide binding;ATP binding;binding;carbohydrate kinase activity;catalytic activity;galactokinase activity;kinase activity;N-acetylgalactosamine kinase activity;nucleotide binding;phosphotransferase activity, alcohol group as acceptor;purine nucleotide binding;purine ribonucleoside triphosphate binding;purine ribonucleotide binding;ribonucleotide binding;tr…	cell part;cytoplasm;intracellular part	Amino sugar and nucleotide sugar metabolism;Galactose metabolism	+	10	10	10	32.2	32.2	32.2	49.235	0	150.48	1296500000	832240000	464280000	0.00752771	Q01415-2;Q01415	Q01415-2;Q01415	N-acetylgalactosamine kinase	GALK2
0	-1.57607	-1.5824	1.5824	actin cytoskeleton organization;actin filament bundle assembly;actin filament organization;actin filament-based process;cell migration;cell motility;cell proliferation;cellular component assembly;cellular component assembly at cellular level;cellular component movement;cellular component organization;cellular component organization at cellular level;cellular component organization or biogenesis;c…	actin binding;actin filament binding;binding;cytoskeletal protein binding;drug binding;protein binding	actin cytoskeleton;actin filament bundle;actomyosin;cell junction;cell part;cell projection;cytoplasm;cytoplasmic part;cytoskeletal part;cytoskeleton;cytosol;extracellular membrane-bounded organelle;extracellular organelle;extracellular region part;extracellular vesicular exosome;filopodium;intracellular non-membrane-bounded organelle;intracellular organelle;intracellular organelle part;intracell…		+	30	30	30	75.1	75.1	75.1	54.529	0	323.31	31313000000	14811000000	16502000000	0.0112846	Q16658	Q16658	Fascin	FSCN1
0	-2.26021	-1.51905	2.26021			cell part;cytoplasm;intracellular membrane-bounded organelle;intracellular organelle;intracellular part;membrane-bounded organelle;organelle		+	27	27	25	21.7	21.7	20.8	184.28	0	170.99	2379600000	1760500000	619090000	0.00451802	Q5K651	Q5K651	Sterile alpha motif domain-containing protein 9	SAMD9
0	-1.89686	-1.70383	1.89686		binding;GTP binding;guanyl nucleotide binding;guanyl ribonucleotide binding;nucleotide binding;purine nucleotide binding;purine ribonucleoside triphosphate binding;purine ribonucleotide binding;ribonucleotide binding			+	9	9	9	23.3	23.3	23.3	62.717	0	45.306	740370000	405900000	334460000	0.00716836	Q8WZA9	Q8WZA9	Immunity-related GTPase family Q protein	IRGQ
0	-1.48891	-1.62864	1.62864	actin cytoskeleton organization;actin filament-based process;actomyosin structure organization;asymmetric Golgi ribbon formation;biological regulation;cell migration;cell motility;cellular component movement;cellular component organization;cellular component organization at cellular level;cellular component organization or biogenesis;cellular component organization or biogenesis at cellular level…	actin binding;actin filament binding;adenyl nucleotide binding;adenyl ribonucleotide binding;ADP binding;ATP binding;binding;catalytic activity;cytoskeletal protein binding;DNA binding;hydrolase activity;hydrolase activity, acting on acid anhydrides;hydrolase activity, acting on acid anhydrides, in phosphorus-containing anhydrides;motor activity;nucleic acid binding;nucleoside-triphosphatase acti…	actomyosin;cell part;cytoplasmic part;cytoskeletal part;endoplasmic reticulum-Golgi intermediate compartment;Golgi apparatus part;Golgi membrane;intracellular membrane-bounded organelle;intracellular organelle;intracellular organelle part;intracellular part;macromolecular complex;membrane;membrane-bounded organelle;myosin complex;organelle;organelle membrane;organelle part;protein complex;trans-G…		+	78	78	4	49.2	49.2	2.6	233.11	0	323.31	26420000000	19727000000	6692800000	0.0113478	Q92614;Q92614-4;Q92614-3;Q92614-5	Q92614;Q92614-4;Q92614-3;Q92614-5	Unconventional myosin-XVIIIa	MYO18A
0	-2.74057	-1.80598	2.74057	cellular component assembly;cellular component assembly at cellular level;cellular component organization;cellular component organization at cellular level;cellular component organization or biogenesis;cellular component organization or biogenesis at cellular level;cellular macromolecular complex assembly;cellular macromolecular complex subunit organization;cellular process;chromatin organization…	binding;protein binding;unfolded protein binding	cell part;cytoplasm;intracellular membrane-bounded organelle;intracellular organelle;intracellular part;membrane-bounded organelle;nucleus;organelle		+	20	20	18	68.8	68.8	66.1	42.823	0	323.31	20473000000	10649000000	9824300000	0.00148536	Q99733;Q99733-2	Q99733;Q99733-2	Nucleosome assembly protein 1-like 4	NAP1L4
0	-1.85048	-1.40276	1.85048	anatomical structure formation involved in morphogenesis;angiogenesis;biological regulation;biosynthetic process;cell differentiation;cellular biosynthetic process;cellular developmental process;cellular macromolecule biosynthetic process;cellular macromolecule metabolic process;cellular metabolic process;cellular nitrogen compound metabolic process;cellular process;cellular protein metabolic pro…	acetyltransferase activity;binding;catalytic activity;N-acetyltransferase activity;N-acyltransferase activity;ribonucleoprotein binding;ribosome binding;transferase activity;transferase activity, transferring acyl groups;transferase activity, transferring acyl groups other than amino-acyl groups	cell part;cytoplasm;cytoplasmic part;intracellular membrane-bounded organelle;intracellular organelle;intracellular organelle part;intracellular part;macromolecular complex;membrane;membrane-bounded organelle;NatA complex;N-terminal protein acetyltransferase complex;nuclear part;nucleoplasm part;nucleus;organelle;organelle part;protein acetyltransferase complex;protein complex;transcription facto…		+	46	46	41	54.5	54.5	49.3	101.27	0	323.31	14193000000	6442000000	7750900000	0.0101359	Q9BXJ9;Q9BXJ9-4	Q9BXJ9;Q9BXJ9-4	N-alpha-acetyltransferase 15, NatA auxiliary subunit	NAA15
0	-2.72405	-1.99458	2.72405	biological regulation;cellular macromolecule metabolic process;cellular metabolic process;cellular process;cellular protein metabolic process;cellular response to stimulus;cellular response to stress;macromolecule metabolic process;macromolecule modification;metabolic process;primary metabolic process;protein metabolic process;protein modification by small protein conjugation;protein modification…	adenyl nucleotide binding;adenyl ribonucleotide binding;ATP binding;binding;catalytic activity;cation binding;ion binding;metal ion binding;nucleotide binding;purine nucleotide binding;purine ribonucleoside triphosphate binding;purine ribonucleotide binding;ribonucleotide binding;small protein activating enzyme activity;UFM1 activating enzyme activity	cell part;cytoplasm;cytoplasmic part;cytosol;intracellular membrane-bounded organelle;intracellular organelle;intracellular part;membrane-bounded organelle;nucleus;organelle		+	7	7	7	29.7	29.7	29.7	44.863	0	120.44	2162800000	1158700000	1004100000	0.001288	Q9GZZ9;Q9GZZ9-2	Q9GZZ9;Q9GZZ9-2	Ubiquitin-like modifier-activating enzyme 5	UBA5
0	-2.16163	-1.82992	2.16163	activation of protein kinase activity;apoptosis;biological regulation;cell death;cellular macromolecule metabolic process;cellular metabolic process;cellular process;cellular protein metabolic process;cellular response to stimulus;cellular response to stress;death;intracellular protein kinase cascade;intracellular signal transduction;macromolecule metabolic process;macromolecule modification;meta…	adenyl nucleotide binding;adenyl ribonucleotide binding;ATP binding;binding;catalytic activity;identical protein binding;kinase activity;nucleotide binding;phosphotransferase activity, alcohol group as acceptor;protein binding;protein dimerization activity;protein homodimerization activity;protein kinase activity;protein serine/threonine kinase activity;purine nucleotide binding;purine ribonucleo…	cell part;cytoplasm;extracellular membrane-bounded organelle;extracellular organelle;extracellular region part;extracellular vesicular exosome;intracellular part;membrane-bounded organelle;membrane-bounded vesicle;organelle;vesicle	Oocyte meiosis	+	34	32	32	39.6	38	38	138.99	0	323.31	3399900000	2147300000	1252600000	0.00371837	Q9H2G2-2;Q9H2G2	Q9H2G2-2;Q9H2G2	STE20-like serine/threonine-protein kinase	SLK
0	-1.39882	-1.31599	1.39882			cell part;cytoplasm;intracellular membrane-bounded organelle;intracellular organelle;intracellular part;membrane;membrane-bounded organelle;nucleus;organelle;plasma membrane		+	7	7	7	45.3	45.3	45.3	20.063	0	53.809	2351200000	1342100000	1009200000	0.0228756	Q9H910;Q9H910-3;Q9H910-2	Q9H910;Q9H910-3;Q9H910-2	Hematological and neurological expressed 1-like protein	HN1L
0	-2.66693	-1.55918	2.66693	biological regulation;regulation of autophagic vacuole assembly;regulation of autophagy;regulation of biological process;regulation of catabolic process;regulation of cell communication;regulation of cellular catabolic process;regulation of cellular component biogenesis;regulation of cellular component organization;regulation of cellular metabolic process;regulation of cellular process;regulation…		cell part;cytoplasm;intracellular membrane-bounded organelle;intracellular organelle;intracellular part;membrane;membrane-bounded organelle;nucleus;organelle;plasma membrane	Protein processing in endoplasmic reticulum	+	11	7	7	27.6	17.6	17.6	65.695	0	94.974	1734100000	1106700000	627460000	0.00191153	Q9UHD9	Q9UHD9	Ubiquilin-2	UBQLN2
0	-2.00464	-1.33693	2.00464	biological regulation;cellular macromolecule metabolic process;cellular metabolic process;cellular process;cellular protein metabolic process;'de novo' posttranslational protein folding;'de novo' protein folding;macromolecule metabolic process;metabolic process;positive regulation of biological process;positive regulation of cellular component organization;positive regulation of cellular process;…	binding;protein binding;protein binding involved in protein folding;unfolded protein binding	cell part;cytoplasm;cytoplasmic part;cytosolic part;extracellular membrane-bounded organelle;extracellular organelle;extracellular region part;extracellular vesicular exosome;intracellular membrane-bounded organelle;intracellular non-membrane-bounded organelle;intracellular organelle;intracellular organelle part;intracellular part;macromolecular complex;membrane-bounded organelle;membrane-bounded…		+	9	9	9	57.1	57.1	57.1	16.648	0	136.04	8130700000	3801100000	4329500000	0.00838046	Q9UHV9	Q9UHV9	Prefoldin subunit 2	PFDN2
0	-2.06315	-1.57987	2.06315	alcohol catabolic process;alcohol metabolic process;carbohydrate catabolic process;carbohydrate metabolic process;catabolic process;cellular carbohydrate catabolic process;cellular carbohydrate metabolic process;cellular catabolic process;cellular metabolic process;cellular nitrogen compound catabolic process;cellular nitrogen compound metabolic process;cellular process;D-ribose catabolic process…	ADP-ribose diphosphatase activity;ADP-sugar diphosphatase activity;binding;catalytic activity;cation binding;hydrolase activity;hydrolase activity, acting on acid anhydrides;hydrolase activity, acting on acid anhydrides, in phosphorus-containing anhydrides;ion binding;magnesium ion binding;metal ion binding;nucleic acid binding;nucleoside-diphosphatase activity;pyrophosphatase activity;RNA bindin…	cell part;cytoplasmic part;cytosol;extracellular membrane-bounded organelle;extracellular organelle;extracellular region part;extracellular vesicular exosome;intracellular;intracellular membrane-bounded organelle;intracellular organelle;intracellular part;membrane-bounded organelle;membrane-bounded vesicle;nucleus;organelle;vesicle	Purine metabolism	+	14	14	14	69.4	69.4	69.4	24.327	0	115.43	10784000000	6443500000	4340700000	0.00590424	Q9UKK9	Q9UKK9	ADP-sugar pyrophosphatase	NUDT5
0	-1.91743	-2.04635	2.04635	apoptosis;biological regulation;catabolic process;cell death;cellular catabolic process;cellular macromolecule catabolic process;cellular macromolecule metabolic process;cellular metabolic process;cellular process;cytoplasmic sequestering of NF-kappaB;cytoplasmic sequestering of protein;cytoplasmic sequestering of transcription factor;death;macromolecule catabolic process;macromolecule metabolic …	binding;enzyme binding;enzyme regulator activity;heat shock protein binding;kinase binding;kinase regulator activity;NF-kappaB binding;protein binding;protein kinase binding;protein kinase regulator activity;small conjugating protein binding;transcription factor binding;ubiquitin binding;ubiquitin protein ligase binding	CD95 death-inducing signaling complex;Cdc48p-Npl4p-Ufd1p AAA ATPase complex;cell part;cytoplasmic part;cytosol;death-inducing signaling complex;endoplasmic reticulum part;envelope;intracellular membrane-bounded organelle;intracellular organelle;intracellular organelle part;intracellular part;macromolecular complex;membrane part;membrane-bounded organelle;nuclear envelope;nuclear part;nucleus;orga…		+	21	21	21	35.5	35.5	35.5	73.953	0	99.781	3314600000	1731400000	1583200000	0.00351915	Q9UNN5;Q9UNN5-2	Q9UNN5;Q9UNN5-2	FAS-associated factor 1	FAF1
0	-2.56437	-2.30829	2.56437	anatomical structure formation involved in morphogenesis;anatomical structure morphogenesis;angiogenesis;anion transport;apoptosis;biological regulation;branching morphogenesis of a tube;cation homeostasis;cell death;cell differentiation;cell morphogenesis;cell morphogenesis involved in differentiation;cellular cation homeostasis;cellular chemical homeostasis;cellular component morphogenesis;cell…	anion channel activity;anion transmembrane transporter activity;channel activity;chloride channel activity;gated channel activity;ion channel activity;ion transmembrane transporter activity;passive transmembrane transporter activity;substrate-specific channel activity;substrate-specific transmembrane transporter activity;substrate-specific transporter activity;transmembrane transporter activity;t…	actin cytoskeleton;apical part of cell;cell junction;cell part;cell projection;cell surface;cell-cell junction;centrosome;chloride channel complex;cytoplasm;cytoplasmic part;cytoplasmic vesicle membrane;cytoplasmic vesicle part;cytoskeletal part;cytoskeleton;cytosol;extracellular membrane-bounded organelle;extracellular organelle;extracellular region part;extracellular vesicular exosome;intracell…		+	17	16	15	76.7	74.3	71.1	28.772	0	265.21	7299200000	4009300000	3289900000	0.00110415	Q9Y696	Q9Y696	Chloride intracellular channel protein 4	CLIC4
-1.47422	-2.71904	-2.81078	2.81078	anatomical structure development;anatomical structure morphogenesis;biological regulation;biosynthetic process;cardiac chamber development;cardiac ventricle development;cellular biosynthetic process;cellular macromolecule biosynthetic process;cellular macromolecule metabolic process;cellular metabolic process;cellular nitrogen compound metabolic process;cellular process;cellular protein metabolic…	binding;DNA binding;nucleic acid binding;protein binding;protein binding transcription factor activity;TBP-class protein binding;transcription coactivator activity;transcription cofactor activity;transcription factor binding;transcription factor binding transcription factor activity	cell part;cytoplasm;cytoplasmic part;extracellular membrane-bounded organelle;extracellular organelle;extracellular region part;extracellular vesicular exosome;intracellular membrane-bounded organelle;intracellular organelle;intracellular part;macromolecular complex;membrane-bounded organelle;membrane-bounded vesicle;nascent polypeptide-associated complex;nucleus;organelle;protein complex;vesicle		+	9	9	9	53.5	53.5	53.5	23.384	0	323.31	38437000000	19345000000	19091000000	0.000414144	Q13765;E9PAV3-2;E9PAV3;Q9BZK3	Q13765;E9PAV3-2;E9PAV3	Nascent polypeptide-associated complex subunit alpha;Nascent polypeptide-associated complex subunit alpha, muscle-specific form	NACA
-1.63747	-1.53425	-2.30459	2.30459	biological regulation;cellular process;cellular response to acid;cellular response to amine stimulus;cellular response to amino acid stimulus;cellular response to chemical stimulus;cellular response to endogenous stimulus;cellular response to organic nitrogen;cellular response to organic substance;cellular response to stimulus;establishment of localization;establishment of localization in cell;es…	binding;enzyme binding;enzyme inhibitor activity;enzyme regulator activity;GTPase binding;GTPase inhibitor activity;GTPase regulator activity;nucleoside-triphosphatase regulator activity;protein binding;protein transporter activity;Ran GTPase binding;Ras GTPase binding;small GTPase binding;substrate-specific transporter activity;transporter activity	cell part;cytoplasm;cytoplasmic part;Golgi apparatus;intracellular membrane-bounded organelle;intracellular non-membrane-bounded organelle;intracellular organelle;intracellular organelle part;intracellular part;macromolecular complex;membrane;membrane part;membrane-bounded organelle;non-membrane-bounded organelle;nuclear membrane;nuclear part;nuclear pore;nucleolus;nucleoplasm;nucleus;organelle;o…		+	49	49	47	64.9	64.9	64.3	123.63	0	323.31	58119000000	26290000000	31829000000	0.00260788	O00410;O00410-3;O00410-2	O00410;O00410-3;O00410-2	Importin-5	IPO5
-1.85944	-2.86747	-3.20022	3.20022	biosynthetic process;cellular aromatic compound metabolic process;cellular biosynthetic process;cellular metabolic process;cellular nitrogen compound biosynthetic process;cellular nitrogen compound metabolic process;cellular process;'de novo' IMP biosynthetic process;heterocycle biosynthetic process;heterocycle metabolic process;IMP biosynthetic process;IMP metabolic process;metabolic process;nit…	acid-amino acid ligase activity;adenyl nucleotide binding;adenyl ribonucleotide binding;ATP binding;binding;carbon-carbon lyase activity;carboxy-lyase activity;catalytic activity;identical protein binding;ligase activity;ligase activity, forming carbon-nitrogen bonds;lyase activity;nucleotide binding;phosphoribosylaminoimidazole carboxylase activity;phosphoribosylaminoimidazolesuccinocarboxamide …	cell part;cytoplasmic part;cytosol;extracellular membrane-bounded organelle;extracellular organelle;extracellular region part;extracellular vesicular exosome;intracellular part;membrane;membrane-bounded organelle;membrane-bounded vesicle;organelle;vesicle	Purine metabolism	+	33	33	33	77.4	77.4	77.4	47.079	0	323.31	77333000000	28104000000	49228000000	0.000178783	P22234;P22234-2;REV__P51178;REV__P51178-2	P22234;P22234-2	Multifunctional protein ADE2;Phosphoribosylaminoimidazole-succinocarboxamide synthase;Phosphoribosylaminoimidazole carboxylase	PAICS
-1.54672	-2.29036	-2.64698	2.64698	biological regulation;cellular process;cellular response to chemical stimulus;cellular response to endogenous stimulus;cellular response to estrogen stimulus;cellular response to hormone stimulus;cellular response to organic substance;cellular response to steroid hormone stimulus;cellular response to stimulus;immune effector process;immune response;immune system process;interaction with host;inte…	binding;caspase inhibitor activity;caspase regulator activity;cysteine-type endopeptidase inhibitor activity;endopeptidase inhibitor activity;endopeptidase regulator activity;enzyme binding;enzyme inhibitor activity;enzyme regulator activity;peptidase inhibitor activity;peptidase regulator activity;protease binding;protein binding;serine-type endopeptidase inhibitor activity	cell part;cytoplasm;cytoplasmic part;cytosol;extracellular membrane-bounded organelle;extracellular organelle;extracellular region part;extracellular space;extracellular vesicular exosome;intracellular;intracellular membrane-bounded organelle;intracellular organelle;intracellular part;membrane;membrane-bounded organelle;membrane-bounded vesicle;nucleus;organelle;vesicle	Amoebiasis	+	26	25	24	78.5	75.8	72.6	42.403	0	311.18	13197000000	11386000000	1810800000	0.000821322	P50453	P50453	Serpin B9	SERPINB9
-1.37888	-1.74586	-2.21908	2.21908	biological regulation;cell surface receptor linked signaling pathway;cellular macromolecule metabolic process;cellular metabolic process;cellular process;cellular protein metabolic process;cellular response to stimulus;detection of abiotic stimulus;detection of external stimulus;detection of light stimulus;detection of stimulus;detection of visible light;G-protein coupled receptor protein signali…	aminopeptidase activity;binding;catalytic activity;cation binding;exopeptidase activity;hydrolase activity;ion binding;metal ion binding;metalloaminopeptidase activity;metalloexopeptidase activity;metallopeptidase activity;peptidase activity;peptidase activity, acting on L-amino acid peptides	cell part;cytoplasm;cytoplasmic part;cytosol;intracellular part;membrane;plasma membrane		+	20	20	3	58.4	58.4	10.5	52.891	0	323.31	7517600000	4073700000	3444000000	0.00287063	P50579;P50579-3	P50579;P50579-3	Methionine aminopeptidase 2	METAP2
-3.27352	-2.99125	-4.37357	4.37357	activation of adenylate cyclase activity;activation of adenylate cyclase activity by dopamine receptor signaling pathway;activation of adenylate cyclase activity by G-protein signaling pathway;biological regulation;blood coagulation;cAMP-mediated signaling;cell activation;cell communication;cell proliferation;cell surface receptor linked signaling pathway;cell-cell signaling;cellular metabolic pr…	binding;G-protein beta-subunit binding;molecular transducer activity;protein binding;signal transducer activity	cell part;extracellular membrane-bounded organelle;extracellular organelle;extracellular region part;extracellular vesicular exosome;extrinsic to internal side of plasma membrane;extrinsic to membrane;extrinsic to plasma membrane;heterotrimeric G-protein complex;intracellular part;macromolecular complex;membrane;membrane part;membrane-bounded organelle;membrane-bounded vesicle;organelle;plasma me…	Chemokine signaling pathway	+	6	6	6	78.9	78.9	78.9	7.8501	0	50.333	1990900000	1880400000	110510000	9.66903e-06	P59768	P59768	Guanine nucleotide-binding protein G(I)/G(S)/G(O) subunit gamma-2	GNG2
