# Supplementary material for: Monocytic Differentiation of Human Acute Myeloid Leukemia Cells: A Proteomic and Phosphoproteomic Comparison of FAB-M4/M5 Patients with and without Nucleophosmin 1 Mutations
Source: Int J Mol Sci. 2024 May 7;25(10):5080. doi: 10.3390/ijms25105080 (PMC11121526; doi:10.3390/ijms25105080)
Supplement: Supplementary file 1 [file ijms-25-05080-s001.zip › Supplementary File S2_Phosphoproteomics data.xlsx]

## Sheet: 70_Higher with Ins
with NPM1-Ins	without NPM1-Ins	REL_F_NPM1-Ins	RELAPSE_NPM1-Ins	Amino acid	Charge	Multiplicity	GOBP name	GOMF name	GOCC name	KEGG name	Motifs	ANOVA Significant	Localization prob	PEP	Score	Delta score	Score for localization	Mass error [ppm]	Intensity	Intensity L	Intensity H	Position	Score diff	ANOVA p value	Proteins	Positions within proteins	Leading proteins	Protein	Protein names	Gene names	Sequence window	Phospho (STY) Probabilities	Number of Phospho (STY)
1.91971	-2.27598	0	2.27598	S	2	___1	anatomical structure development;anatomical structure formation involved in morphogenesis;anatomical structure morphogenesis;angiogenesis;biological regulation;cell development;cellular developmental process;cellular process;definitive hemopoiesis;developmental process;hemopoiesis;hemopoietic or lymphoid organ development;lens morphogenesis in camera-type eye;megakaryocyte development;negative re…	binding;chromatin binding;core promoter proximal region DNA binding;core promoter proximal region sequence-specific DNA binding;DNA binding;nucleic acid binding;nucleic acid binding transcription factor activity;regulatory region DNA binding;regulatory region nucleic acid binding;RNA polymerase II core promoter proximal region sequence-specific DNA binding;RNA polymerase II core promoter proximal…	cell part;intracellular membrane-bounded organelle;intracellular organelle;intracellular organelle part;intracellular part;macromolecular complex;membrane-bounded organelle;nuclear part;nucleoplasm part;nucleus;organelle;organelle part;protein complex;transcription factor complex		Casein kinase II substrate motif	+	0.999953	7.86e-105	231.06	216.43	231.06	0.027974	936410000	793920000	142490000	194	43.2888	0.00440686	O00470-2;O00470	194;196	O00470-2	O00470-2	Homeobox protein Meis1	MEIS1	MPIDLVIDDREGGSKSDSEDITRSANLTDQP	EGGSKS(1)DSEDITR	1
1.31828	-1.31828	0	0	S	3	___1	anatomical structure development;biological regulation;biosynthetic process;cell differentiation;cellular biosynthetic process;cellular component organization;cellular component organization at cellular level;cellular component organization or biogenesis;cellular component organization or biogenesis at cellular level;cellular developmental process;cellular macromolecule biosynthetic process;cellu…	adenyl nucleotide binding;adenyl ribonucleotide binding;ATP binding;ATPase activity;ATPase activity, coupled;ATP-dependent DNA helicase activity;ATP-dependent helicase activity;binding;catalytic activity;core promoter binding;core promoter sequence-specific DNA binding;DNA binding;DNA helicase activity;DNA-dependent ATPase activity;helicase activity;histone binding;hydrolase activity;hydrolase ac…	cell part;extracellular membrane-bounded organelle;extracellular organelle;extracellular region part;extracellular vesicular exosome;intracellular membrane-bounded organelle;intracellular non-membrane-bounded organelle;intracellular organelle;intracellular organelle part;intracellular part;membrane-bounded organelle;membrane-bounded vesicle;non-membrane-bounded organelle;nuclear part;nucleolus;nu…		14-3-3 domain binding motif;Calmodulin-dependent protein kinase II substrate motif;Casein kinase II substrate motif;PAK2 kinase substrate motif;Pim1 kinase substrate sequence;PKA kinase substrate motif;PKA, PKG kinase substrate motif;PKC epsilon kinase substrate motif;PKC kinase substrate motif;PKG kinase substrate motif;ZIP kinase substrate motif	+	1	9.77e-56	170.38	161.83	151.87	1.3809	447530000	323850000	123680000	1728	114.096	0.0315101	O14647	1728	O14647	O14647	Chromodomain-helicase-DNA-binding protein 2	CHD2	RDYYDRHHHDSKRRRSDEFRPQNYHQQDFRR	S(1)DEFRPQNYHQQDFR	1
1.38462	-1.83599	0	1.83599	S	2	___1			cell part;cytoplasmic membrane-bounded vesicle;cytoplasmic part;cytoplasmic vesicle;Golgi apparatus;Golgi apparatus part;integral to membrane;intracellular membrane-bounded organelle;intracellular organelle;intracellular organelle part;intracellular part;intrinsic to membrane;membrane;membrane part;membrane-bounded organelle;membrane-bounded vesicle;nuclear part;nucleoplasm;organelle;organelle pa…		b-Adrenergic Receptor kinase substrate motif;Casein kinase II substrate motif;G protein-coupled receptor kinase 1 substrate motif;PKA kinase substrate motif;PKC kinase substrate motif	+	0.974646	2.85e-52	147.08	141.25	141.93	1.9737	720600000	305000000	415600000	298	15.8481	0.0109156	O43493-2;O43493-5;O43493-3;O43493	298;298;298;298	O43493-2	O43493-2	Trans-Golgi network integral membrane protein 2	TGOLN2	LADKGKLSPHAFKTESGEETDLISPPQEEVK	T(0.025)ES(0.975)GEETDLISPPQEEVK	1;2
2.24623	-2.24623	1.73465	1.30861	S	2	___1	alcohol metabolic process;biosynthetic process;carbohydrate biosynthetic process;carbohydrate metabolic process;cellular biosynthetic process;cellular carbohydrate metabolic process;cellular lipid metabolic process;cellular macromolecule metabolic process;cellular metabolic process;cellular nitrogen compound metabolic process;cellular process;cellular protein metabolic process;C-terminal protein …	alcohol binding;binding;carbohydrate binding;catalytic activity;dolichyl-phosphate beta-D-mannosyltransferase activity;dolichyl-phosphate-mannose-protein mannosyltransferase activity;mannose binding;mannosyltransferase activity;monosaccharide binding;sugar binding;transferase activity;transferase activity, transferring glycosyl groups;transferase activity, transferring hexosyl groups	cell part;cytoplasmic part;dolichol-phosphate-mannose synthase complex;endoplasmic reticulum;endoplasmic reticulum membrane;endoplasmic reticulum part;intracellular membrane-bounded organelle;intracellular organelle;intracellular organelle part;intracellular part;macromolecular complex;mannosyltransferase complex;membrane;membrane part;membrane-bounded organelle;nucleus;organelle;organelle membra…	N-Glycan biosynthesis	Cdc2 kinase substrate motif;CDK kinase substrate motif;CDK1,2,4,6 kinase substrate motif;ERK1,2 kinase substrate motif;G protein-coupled receptor kinase 1 substrate motif;Growth associated histone HI kinase substrate motif;GSK3 kinase substrate motif;GSK-3, ERK1, ERK2, CDK5 substrate motif;PKA kinase substrate motif;PKC kinase substrate motif;WW domain binding motif	+	0.999379	1.57e-29	181.77	164.65	155.81	0.14488	10039000000	6491200000	3547500000	9	32.0644	0.00312253	O60762	9	O60762	O60762	Dolichol-phosphate mannosyltransferase subunit 1	DPM1	_______MASLEVSRSPRRSRRELEVRSPRQ	ASLEVS(0.001)RS(0.999)PR	1;2
1.63407	-1.63407	0	0	S	2	___1	biological regulation;cell cycle phase;cell cycle process;cell division;cellular component assembly;cellular component assembly at cellular level;cellular component organization;cellular component organization at cellular level;cellular component organization or biogenesis;cellular component organization or biogenesis at cellular level;cellular process;chromosome segregation;cytoskeleton organiza…	binding;chromatin binding;chromatin DNA binding;DNA binding;enzyme regulator activity;GTPase regulator activity;guanyl-nucleotide exchange factor activity;histone binding;nucleic acid binding;nucleoside-triphosphatase regulator activity;nucleosomal DNA binding;nucleosome binding;protein binding;Ran guanyl-nucleotide exchange factor activity;Ras guanyl-nucleotide exchange factor activity;small GTP…	cell part;chromatin;chromosomal part;chromosome;condensed chromosome;condensed nuclear chromosome;cytoplasm;intracellular membrane-bounded organelle;intracellular non-membrane-bounded organelle;intracellular organelle;intracellular organelle part;intracellular part;membrane;membrane-bounded organelle;non-membrane-bounded organelle;nuclear chromatin;nuclear chromosome;nuclear chromosome part;nucle…		Calmodulin-dependent protein kinase II substrate motif;Chk1 kinase substrate motif;ERK1,2 kinase substrate motif;Growth associated histone HI kinase substrate motif;GSK-3, ERK1, ERK2, CDK5 substrate motif;PAK2 kinase substrate motif;PKA kinase substrate motif;PKC kinase substrate motif;WW domain binding motif	+	1	4.07e-06	113.52	113.52	43.897	0.23193	14470000000	8905900000	5564200000	11	43.8967	0.0145833	P18754;P18754-2	11;11	P18754	P18754	Regulator of chromosome condensation	RCC1	_____MSPKRIAKRRSPPADAIPKSKKVKVS	S(1)PPADAIPK	1
4.16293	-4.16293	3.24927	3.06494	S	2	___1		actin binding;actin filament binding;binding;cytoskeletal protein binding;protein binding	cell part;cytoplasm;intracellular membrane-bounded organelle;intracellular organelle;intracellular organelle part;intracellular part;membrane;membrane-bounded organelle;nuclear part;nucleoplasm;nucleus;organelle;organelle part;plasma membrane		14-3-3 domain binding motif;Calmodulin-dependent protein kinase II alpha substrate motif;Calmodulin-dependent protein kinase II substrate motif;Calmodulin-dependent protein kinase IV substrate motif;Casein kinase II substrate motif;Chk1 kinase substrate motif;Doublecortin kinase-1 kinase substrate motif;G protein-coupled receptor kinase 1 substrate motif;Phosphorylase kinase substrate motif;PKA k…	+	0.999982	1.59e-11	111.22	107.24	96.143	-0.11422	838080000	543950000	294130000	739	48.4632	3.37482e-05	P28290-3;P28290;P28290-2	739;739;586	P28290-3	P28290-3	Sperm-specific antigen 2	SSFA2	RYLFAKAGYPLRRSQSLPTTLLSPVRVVSSV	S(1)QS(1)LPTTLLSPVR	1;2
1.32138	-1.32354	1.32354	0	S	3	___1	activation of immune response;activation of innate immune response;adaptive immune response;adaptive immune response based on somatic recombination of immune receptors built from immunoglobulin superfamily domains;amine transport;antigen processing and presentation;antigen processing and presentation of exogenous antigen;antigen processing and presentation of exogenous peptide antigen;antigen pro…	binding;IgE binding;IgE receptor activity;immunoglobulin binding;immunoglobulin receptor activity;molecular transducer activity;protein binding;protein complex binding;receptor activity;signal transducer activity;signaling receptor activity;transmembrane signaling receptor activity	cell part;cell surface;external side of plasma membrane;Fc receptor complex;Fc-epsilon receptor I complex;integral to membrane;integral to plasma membrane;intrinsic to membrane;intrinsic to plasma membrane;macromolecular complex;membrane;membrane part;plasma membrane;plasma membrane part;protein complex	Asthma;Fc epsilon RI signaling pathway;ko05152;Natural killer cell mediated cytotoxicity	PKA kinase substrate motif;PKC kinase substrate motif	+	0.972197	6.43e-18	138.55	129.04	83.312	-1.015	2392600000	2010600000	382020000	69	18.4666	0.034002	P30273	69	P30273	P30273	High affinity immunoglobulin epsilon receptor subunit gamma	FCER1G	AITSYEKSDGVYTGLSTRNQETYETLKHEKP	SDGVYT(0.018)GLS(0.972)T(0.972)RNQET(0.031)YET(0.006)LK	1;2
3.14463	-3.14463	1.89758	2.76687	S	2	___1	antigen processing and presentation;antigen processing and presentation of exogenous antigen;antigen processing and presentation of exogenous peptide antigen;antigen processing and presentation of exogenous peptide antigen via MHC class I;antigen processing and presentation of exogenous peptide antigen via MHC class I, TAP-dependent;antigen processing and presentation of peptide antigen;antigen p…	binding;epidermal growth factor binding;growth factor binding;hormone binding;protein binding	cell part;cytoplasmic part;cytosol;endoplasmic reticulum;endoplasmic reticulum membrane;endoplasmic reticulum part;endoplasmic reticulum Sec complex;integral to membrane;intracellular membrane-bounded organelle;intracellular organelle;intracellular organelle part;intracellular part;intrinsic to membrane;macromolecular complex;membrane;membrane part;membrane-bounded organelle;organelle;organelle m…	Phagosome;Protein export;Protein processing in endoplasmic reticulum;Vibrio cholerae infection	Casein kinase II substrate motif;Cdc2 kinase substrate motif;CDK kinase substrate motif;CDK1,2,4,6 kinase substrate motif;ERK1,2 kinase substrate motif;G protein-coupled receptor kinase 1 substrate motif;Growth associated histone HI kinase substrate motif;GSK-3, ERK1, ERK2, CDK5 substrate motif;MAPKAPK2 kinase substrate motif;WW domain binding motif	+	0.997656	6.14e-152	237.41	227.46	237.41	-0.12813	19473000000	12106000000	7367200000	17	26.8278	0.00030838	P60468	17	P60468	P60468	Protein transport protein Sec61 subunit beta	SEC61B	PGPTPSGTNVGSSGRSPSKAVAARAAGSTVR	PGPTPSGTNVGSSGRS(0.998)PS(0.002)K	1;2
2.41112	-2.41112	2.03201	0	S	2	___1	adaptive immune response;adaptive immune response based on somatic recombination of immune receptors built from immunoglobulin superfamily domains;anatomical structure development;B cell activation;B cell differentiation;biological adhesion;biological regulation;cell activation;cell adhesion;cell adhesion mediated by integrin;cell differentiation;cell migration;cell motility;cell surface receptor…	binding;catalytic activity;cation binding;cytokine receptor binding;endopeptidase activity;growth factor receptor binding;hydrolase activity;integrin binding;interleukin-6 receptor binding;ion binding;metal ion binding;metalloendopeptidase activity;metallopeptidase activity;Notch binding;PDZ domain binding;peptidase activity;peptidase activity, acting on L-amino acid peptides;protein binding;prot…	actin cytoskeleton;apical plasma membrane;cell part;cell surface;cytoplasm;cytoskeleton;integral to membrane;integral to plasma membrane;intracellular non-membrane-bounded organelle;intracellular organelle;intracellular part;intrinsic to membrane;intrinsic to plasma membrane;membrane;membrane part;membrane raft;non-membrane-bounded organelle;organelle;plasma membrane;plasma membrane part	Alzheimer's disease;Epithelial cell signaling in Helicobacter pylori infection;Notch signaling pathway	Casein kinase II substrate motif;Pyruvate dehydrogenase kinase substrate motif	+	1	1.09e-70	212.55	162.27	153.7	0.33514	1307700000	736590000	571070000	791	123.126	0.00228037	P78536	791	P78536	P78536	Disintegrin and metalloproteinase domain-containing protein 17	ADAM17	GFEKDPFPNSSTAAKSFEDLTDHPVTRSEKA	S(1)FEDLTDHPVTR	1
1.95479	-1.95479	1.77621	0	S	3	___1	activation of immune response;activation of innate immune response;anaphase-promoting complex-dependent proteasomal ubiquitin-dependent protein catabolic process;antigen processing and presentation;antigen processing and presentation of exogenous antigen;antigen processing and presentation of exogenous peptide antigen;antigen processing and presentation of exogenous peptide antigen via MHC class …	enzyme regulator activity	cell part;cytoplasmic part;cytosol;extracellular membrane-bounded organelle;extracellular organelle;extracellular region part;extracellular vesicular exosome;intracellular organelle part;intracellular part;macromolecular complex;membrane;membrane-bounded organelle;membrane-bounded vesicle;nuclear part;nucleoplasm;organelle;organelle part;proteasome accessory complex;proteasome complex;proteasome …	Proteasome	ERK1,2 kinase substrate motif;G protein-coupled receptor kinase 1 substrate motif;GSK-3, ERK1, ERK2, CDK5 substrate motif;WW domain binding motif	+	0.999999	1.17e-25	83.647	83.647	83.647	0.64735	742030000	413640000	328390000	16	62.424	0.00744147	Q13200	16	Q13200	Q13200	26S proteasome non-ATPase regulatory subunit 2	PSMD2	MEEGGRDKAPVQPQQSPAAAPGGTDEKPSGK	APVQPQQS(1)PAAAPGGTDEKPSGK	1
1.63498	-1.63498	0	0	S	3	___1	activation of immune response;activation of innate immune response;activation of phospholipase C activity;apoptosis;apoptosis in response to endoplasmic reticulum stress;biological regulation;blood coagulation;calcium ion homeostasis;calcium ion transport;calcium ion transport into cytosol;cation homeostasis;cation transport;cell activation;cell death;cell surface receptor linked signaling pathwa…	binding;calcium channel activity;calcium channel inhibitor activity;calcium channel regulator activity;calcium ion transmembrane transporter activity;calcium-release channel activity;cation channel activity;cation transmembrane transporter activity;channel activity;channel inhibitor activity;channel regulator activity;divalent inorganic cation transmembrane transporter activity;gated channel acti…	calcineurin complex;cell part;cytoplasmic part;cytoplasmic vesicle membrane;cytoplasmic vesicle part;cytoskeletal part;endoplasmic reticulum;endoplasmic reticulum membrane;endoplasmic reticulum part;integral to membrane;intracellular membrane-bounded organelle;intracellular non-membrane-bounded organelle;intracellular organelle;intracellular organelle part;intracellular part;intrinsic to membrane…	Alzheimer's disease;Calcium signaling pathway;Gap junction;Gastric acid secretion;GnRH signaling pathway;Huntington's disease;Long-term depression;Long-term potentiation;Oocyte meiosis;Pancreatic secretion;Phosphatidylinositol signaling system;Salivary secretion;Vascular smooth muscle contraction	14-3-3 domain binding motif;Aurora-A kinase substrate motif;b-Adrenergic Receptor kinase substrate motif;Calmodulin-dependent protein kinase II substrate motif;Casein kinase II substrate motif;PAK2 kinase substrate motif;Phosphorylase kinase substrate motif;PKA kinase substrate motif;PKC epsilon kinase substrate motif;PKC kinase substrate motif	+	0.989041	1.73e-76	165.64	156.6	97.58	-0.87136	1477200000	1150300000	326820000	1716	20.6794	0.0173491	Q14643-3;Q14643-6;Q14643;Q14643-4;Q14643-8;Q14643-7;Q14643-5;Q14643-2	1716;1749;1764;1701;1725;1734;1740;1749	Q14643-3	Q14643-3	Inositol 1,4,5-trisphosphate receptor type 1	ITPR1	VNRYYGNVRPSGRRESLTSFGNGPLSAGGPG	RES(0.989)LT(0.008)S(0.003)FGNGPLSAGGPGKPGGGGGGSGSSSMSR	1
2.8574	-2.8574	2.28683	1.96916	S	2	___1	apoptosis;cell death;cell junction assembly;cell junction organization;cell-substrate junction assembly;cellular component assembly;cellular component assembly at cellular level;cellular component disassembly;cellular component disassembly at cellular level;cellular component disassembly involved in apoptosis;cellular component organization;cellular component organization at cellular level;cellul…	ankyrin binding;binding;cytoskeletal protein binding;protein binding;structural constituent of muscle;structural molecule activity	adherens junction;anchoring junction;cell junction;cell part;cell-substrate adherens junction;cell-substrate junction;contractile fiber part;costamere;cytoplasm;cytoplasmic part;cytoskeleton;cytosol;extracellular membrane-bounded organelle;extracellular organelle;extracellular region part;extracellular vesicular exosome;focal adhesion;hemidesmosome;intermediate filament cytoskeleton;intracellular…		Casein kinase II substrate motif;ERK1,2 kinase substrate motif;GSK-3, ERK1, ERK2, CDK5 substrate motif;PKA kinase substrate motif;WW domain binding motif	+	0.999997	1.97e-62	186.82	178.8	186.82	-0.054995	1884800000	1490100000	394720000	4613	57.9382	0.000911014	Q15149;Q15149-2;Q15149-3;Q15149-4;Q15149-8;Q15149-7;Q15149-9;Q15149-5;Q15149-6	4613;4503;4499;4476;4454;4444;4462;4476;4480	Q15149;Q15149-2;Q15149-3;Q15149-4;Q15149-8	Q15149	Plectin	PLEC	LRLLEAAAQSTKGYYSPYSVSGSGSTAGSRT	GYYS(1)PYSVS(0.002)GS(0.806)GS(0.178)T(0.014)AGSR	1;2;3
1.47677	-1.47677	1.45158	0	S	3	___1	cellular process;endosome transport;establishment of localization;establishment of localization in cell;establishment of protein localization;intracellular protein transport;intracellular transport;protein transport;retrograde transport, endosome to Golgi;transport;vesicle-mediated transport	protein transporter activity;substrate-specific transporter activity;transporter activity	cell part;cytoplasmic part;cytosol;early endosome;endosome;intracellular membrane-bounded organelle;intracellular organelle;intracellular part;late endosome;macromolecular complex;membrane part;membrane-bounded organelle;organelle;protein complex;retromer complex		Calmodulin-dependent protein kinase II substrate motif;Chk1 kinase substrate motif;G protein-coupled receptor kinase 1 substrate motif;PKA kinase substrate motif;PKC kinase substrate motif	+	0.990089	5.43e-10	103.67	103.67	97.502	-0.61291	501990000	329160000	172830000	304	19.9957	0.0215156	Q4G0F5	304	Q4G0F5	Q4G0F5	Vacuolar protein sorting-associated protein 26B	VPS26B	EVVLWRKGDIVRKSMSHQAAIASQRFEGTTS	KS(0.01)MS(0.99)HQAAIASQR	1
1.51308	-1.63628	0	1.63628	S	2	___1	cellular process;endosome transport;establishment of localization;establishment of localization in cell;establishment of protein localization;intracellular transport;protein transport;retrograde transport, endosome to Golgi;transport;vesicle-mediated transport	binding;lipid binding	cell part;cytoplasmic part;early endosome;early endosome membrane;endosomal part;endosome;endosome membrane;intracellular membrane-bounded organelle;intracellular organelle;intracellular organelle part;intracellular part;macromolecular complex;membrane;membrane-bounded organelle;organelle;organelle membrane;organelle part;plasma membrane;protein complex;WASH complex		BARD1 BRCT domain binding motif;Casein kinase II substrate motif;PKA kinase substrate motif	+	1	5.64e-100	215.79	190.53	145.72	1.9332	675040000	413070000	261980000	539	79.1989	0.015632	Q641Q2;Q641Q2-2	539;539	Q641Q2	Q641Q2	WASH complex subunit FAM21A	FAM21A	NLKPSSETKTQKGLFSDEEDSEDLFSSQSAS	GLFS(1)DEEDSEDLFSSQSASK	1;2
2.37222	-2.37222	1.96336	1.40174	S	2	___1	response to abiotic stimulus;response to ionizing radiation;response to radiation;response to stimulus		cell part;intracellular membrane-bounded organelle;intracellular organelle;intracellular part;membrane;membrane-bounded organelle;nucleus;organelle		Casein kinase II substrate motif;ERK1,2 kinase substrate motif;G protein-coupled receptor kinase 1 substrate motif;GSK-3, ERK1, ERK2, CDK5 substrate motif;PKA kinase substrate motif;PKC kinase substrate motif;WW domain binding motif	+	0.999994	1.58e-38	161.19	155.29	161.19	-0.58413	362510000	191760000	170750000	742	52.1481	0.00267142	Q6PJG6;Q6PJG6-3	742;212	Q6PJG6	Q6PJG6	BRCA1-associated ATM activator 1	BRAT1	RDKIASYSSLREARGSPNTASAEATLPRWRA	GS(1)PNTASAEATLPR	1
1.59681	-1.79241	0	1.79241	S	3	___1	biological regulation;cellular macromolecule metabolic process;cellular metabolic process;cellular nitrogen compound metabolic process;cellular process;macromolecule metabolic process;metabolic process;mRNA metabolic process;nitrogen compound metabolic process;nucleic acid metabolic process;nucleobase-containing compound metabolic process;posttranscriptional regulation of gene expression;primary …	binding;cation binding;ion binding;metal ion binding;mRNA binding;nucleic acid binding;poly(A) RNA binding;poly-purine tract binding;RNA binding;single-stranded RNA binding	cell part;cytoplasm;intracellular membrane-bounded organelle;intracellular non-membrane-bounded organelle;intracellular organelle;intracellular organelle part;intracellular part;membrane-bounded organelle;non-membrane-bounded organelle;nuclear body;nuclear part;nuclear speck;nucleolus;nucleoplasm;nucleoplasm part;nucleus;organelle;organelle part		ERK1,2 kinase substrate motif;GSK-3, ERK1, ERK2, CDK5 substrate motif;PKA kinase substrate motif;PKC kinase substrate motif;WW domain binding motif	+	1	2.65e-25	117.38	117.38	108.71	0.43201	1882400000	1256100000	626240000	409	78.0571	0.00795468	Q6PJT7-5;Q6PJT7-2;Q6PJT7;Q6PJT7-9;Q6PJT7-3;Q6PJT7-10;Q6PJT7-11;Q6PJT7-4	409;409;409;409;409;372;390;375	Q6PJT7-5	Q6PJT7-5	Zinc finger CCCH domain-containing protein 14	ZC3H14	LLAEVVQGQSRTPRISPPIKEEETKGDSVEK	IS(1)PPIKEEETKGDSVEK	1
1.32574	-1.32574	0	0	S	3	___1			cell part;integral to membrane;intrinsic to membrane;membrane part		14-3-3 domain binding motif;Akt kinase substrate motif;Calmodulin-dependent protein kinase II substrate motif;ERK1,2 kinase substrate motif;GSK-3, ERK1, ERK2, CDK5 substrate motif;MAPKAPK1 kinase substrate motif;PKA kinase substrate motif;PKC kinase substrate motif;WW domain binding motif	+	1	1.84e-21	124.68	124.68	40.968	0.30108	2502300000	1833800000	668490000	194	40.9677	0.0343187	Q6UWD8	194	Q6UWD8	Q6UWD8	Transmembrane protein C16orf54	C16orf54	SVQFGSPQARRQRPGSPDPEWGLQPRVTLEQ	RQRPGS(1)PDPEWGLQPR	1
2.92398	-2.92398	2.65256	0	S	2	___1	biological regulation;cellular process;cellular response to stimulus;regulation of biological process;regulation of cellular process;response to stimulus;signal transduction	enzyme activator activity;enzyme regulator activity;GTPase activator activity;GTPase regulator activity;nucleoside-triphosphatase regulator activity	cell part;cytoplasm;intracellular part		14-3-3 domain binding motif;Calmodulin-dependent protein kinase II substrate motif;ERK1,2 kinase substrate motif;G protein-coupled receptor kinase 1 substrate motif;Growth associated histone HI kinase substrate motif;GSK-3, ERK1, ERK2, CDK5 substrate motif;PKA kinase substrate motif;PKC kinase substrate motif;WW domain binding motif	+	1	1.15e-14	120.39	111.5	120.39	0.83674	939880000	699310000	240570000	544	76.796	0.000590227	Q6ZT62;Q6ZT62-2;Q9Y3L3	552;480;544	Q6ZT62;Q9Y3L3	Q9Y3L3	SH3 domain-binding protein 1	SH3BP1	ATKERTESEVPPRPASPKVTRSPPETAAPVE	TESEVPPRPAS(1)PK	1
2.90947	-3.21882	0	3.21882	S	2	___1	cellular macromolecule metabolic process;cellular metabolic process;cellular nitrogen compound metabolic process;cellular process;cellular response to stimulus;cellular response to stress;DNA metabolic process;DNA repair;macromolecule metabolic process;metabolic process;nitrogen compound metabolic process;nucleic acid metabolic process;nucleobase-containing compound metabolic process;primary meta…	binding;DNA binding;nucleic acid binding			Casein kinase II substrate motif;Pyruvate dehydrogenase kinase substrate motif	+	1	2.15e-09	98.281	93.069	66.692	-0.63013	493970000	341310000	152660000	173	66.6919	0.000250875	Q7L9B9	173	Q7L9B9	Q7L9B9	Endonuclease/exonuclease/phosphatase family domain-containing protein 1	EEPD1	ALSIVDFRREHGPFRSVEDLVRMDGINAAFL	S(1)VEDLVR	1
1.44388	-1.44388	0	0	S	2	___1	biological regulation;cellular process;cellular response to stimulus;intracellular signal transduction;regulation of biological process;regulation of cellular process;regulation of response to stimulus;regulation of signal transduction;regulation of signaling;regulation of small GTPase mediated signal transduction;response to stimulus;signal transduction;small GTPase mediated signal transduction	enzyme activator activity;enzyme regulator activity;GTPase activator activity;GTPase regulator activity;nucleoside-triphosphatase regulator activity	cell part;cytoplasmic membrane-bounded vesicle;cytoplasmic part;cytoplasmic vesicle;cytosol;intracellular membrane-bounded organelle;intracellular organelle;intracellular part;membrane-bounded organelle;membrane-bounded vesicle;organelle;vesicle		Casein kinase II substrate motif;PKA kinase substrate motif;PKC kinase substrate motif	+	1	6.16e-39	165.34	154.58	88.565	0.39935	2797800000	2129600000	668160000	630	88.5651	0.0247963	Q7Z6I6;Q7Z6I6-2;Q7Z6I6-3	630;630;482	Q7Z6I6	Q7Z6I6	Rho GTPase-activating protein 30	ARHGAP30	DLSPLLGPKPPIWKGSGSLEGEAAGCGRQAL	GS(1)GS(1)LEGEAAGCGR	1;2
2.51419	-3.18027	0	3.18027	S	2	___1	biological regulation;cell junction assembly;cell junction organization;cell surface receptor linked signaling pathway;cell-cell junction assembly;cell-cell junction organization;cellular component assembly;cellular component assembly at cellular level;cellular component organization;cellular component organization at cellular level;cellular component organization or biogenesis;cellular component…	binding;double-stranded RNA binding;NF-kappaB binding;nucleic acid binding;protein binding;protein binding transcription factor activity;RNA binding;RNA polymerase II transcription factor binding;transcription coactivator activity;transcription cofactor activity;transcription factor binding;transcription factor binding transcription factor activity	apical plasma membrane;cell junction;cell part;cell-cell junction;cytoplasm;cytoplasmic part;endoplasmic reticulum;endoplasmic reticulum membrane;endoplasmic reticulum part;integral to membrane;intercellular canaliculus;intracellular membrane-bounded organelle;intracellular non-membrane-bounded organelle;intracellular organelle;intracellular organelle part;intracellular part;intrinsic to membrane…		b-Adrenergic Receptor kinase substrate motif;ERK1,2 kinase substrate motif;Growth associated histone HI kinase substrate motif;GSK-3, ERK1, ERK2, CDK5 substrate motif;PKA kinase substrate motif;PKC kinase substrate motif;WW domain binding motif	+	0.999997	6.57e-06	111.94	99.668	108.56	-0.72828	387440000	248740000	138700000	568	55.3264	0.000383305	Q86UE4	568	Q86UE4	Q86UE4	Protein LYRIC	MTDH	NSVPPSQTKSETSWESPKQIKKKKKARRET_	SETSWES(1)PK	1
1.52961	-1.52961	0	1.50617	S	3	___1	biological regulation;cell junction assembly;cell junction organization;cell surface receptor linked signaling pathway;cell-cell junction assembly;cell-cell junction organization;cellular component assembly;cellular component assembly at cellular level;cellular component organization;cellular component organization at cellular level;cellular component organization or biogenesis;cellular component…	binding;double-stranded RNA binding;NF-kappaB binding;nucleic acid binding;protein binding;protein binding transcription factor activity;RNA binding;RNA polymerase II transcription factor binding;transcription coactivator activity;transcription cofactor activity;transcription factor binding;transcription factor binding transcription factor activity	apical plasma membrane;cell junction;cell part;cell-cell junction;cytoplasm;cytoplasmic part;endoplasmic reticulum;endoplasmic reticulum membrane;endoplasmic reticulum part;integral to membrane;intercellular canaliculus;intracellular membrane-bounded organelle;intracellular non-membrane-bounded organelle;intracellular organelle;intracellular organelle part;intracellular part;intrinsic to membrane…		Casein kinase II substrate motif;PKA kinase substrate motif;PKC kinase substrate motif;Pyruvate dehydrogenase kinase substrate motif	+	1	1.78e-74	174.55	168.72	135.54	-0.0036642	4404400000	2451300000	1953100000	426	115.204	0.0154443	Q86UE4	426	Q86UE4	Q86UE4	Protein LYRIC	MTDH	SLLKSQEPIPDDQKVSDDDKEKGEGALPTGK	SQEPIPDDQKVS(1)DDDKEK	1
1.97578	-2.21942	2.21942	0	S	2	___1	biological regulation;cellular component organization;cellular component organization at cellular level;cellular component organization or biogenesis;cellular component organization or biogenesis at cellular level;cellular membrane fusion;cellular membrane organization;cellular process;cholesterol efflux;cholesterol transport;establishment of localization;establishment of localization in cell;est…	binding;protein binding;SNAP receptor activity;SNARE binding	cell part;cytoplasmic membrane-bounded vesicle;cytoplasmic part;cytoplasmic vesicle;endocytic vesicle;endomembrane system;endosomal part;endosome membrane;extracellular membrane-bounded organelle;extracellular organelle;extracellular region part;extracellular vesicular exosome;Golgi apparatus part;Golgi membrane;integral to membrane;intracellular membrane-bounded organelle;intracellular organelle…	Phagosome	Casein kinase II substrate motif;PKA kinase substrate motif;PKC kinase substrate motif	+	1	0.000216124	89.43	52.25	54.898	-0.13368	2068100000	1117100000	951020000	142	54.8978	0.0046248	Q86Y82	142	Q86Y82	Q86Y82	Syntaxin-12	STX12	KEKESIARARAGSRLSAEERQREEQLVSFDS	AGS(1)RLS(1)AEER	1;2
1.38553	-1.38553	0	0	S	2	___1	localization;macromolecule localization;protein localization	binding;enzyme binding;kinase binding;protein binding;protein kinase binding	cell part;cytoplasm;cytoplasmic part;intracellular membrane-bounded organelle;intracellular organelle;intracellular organelle part;intracellular part;lysosomal membrane;membrane;membrane-bounded organelle;organelle;organelle membrane;organelle part;vacuolar membrane;vacuolar part		14-3-3 domain binding motif;Akt kinase substrate motif;Aurora-A kinase substrate motif;Calmodulin-dependent protein kinase II substrate motif;Casein kinase II substrate motif;DMPK1 kinase substrate motif;G protein-coupled receptor kinase 1 substrate motif;MAPKAPK1 kinase substrate motif;p70 Ribosomal S6 kinase substrate motif;PAK2 kinase substrate motif;Phosphorylase kinase substrate motif;PKA ki…	+	1	1.29e-17	117.65	106.28	90.464	3.3502	1977100000	1413400000	563660000	398	69.2217	0.0332692	Q8N1F8;Q8N1F8-2	398;398	Q8N1F8;Q8N1F8-2	Q8N1F8	Serine/threonine-protein kinase 11-interacting protein	STK11IP	PLLHKVKSRVRVRRASISEPSDTDPEPRTLN	RAS(1)IS(1)EPS(0.972)DT(0.028)DPEPR	1;2;3
1.42549	-1.42549	0	0	S	3	___1	biological regulation;cell differentiation;cellular developmental process;cellular process;developmental process;multicellular organismal development;multicellular organismal process;negative regulation of biological process;negative regulation of biosynthetic process;negative regulation of cellular biosynthetic process;negative regulation of cellular macromolecule biosynthetic process;negative r…	protein binding transcription factor activity;transcription cofactor activity;transcription corepressor activity;transcription factor binding transcription factor activity	cell part;cytoplasmic part;cytoskeletal part;cytosol;intracellular membrane-bounded organelle;intracellular organelle;intracellular organelle part;intracellular part;macromolecular complex;membrane-bounded organelle;microtubule;nucleus;organelle;organelle part;protein complex		Casein kinase II substrate motif;Cdc2 kinase substrate motif;CDK kinase substrate motif;CDK1,2,4,6 kinase substrate motif;ERK1,2 kinase substrate motif;G protein-coupled receptor kinase 1 substrate motif;GSK-3, ERK1, ERK2, CDK5 substrate motif;WW domain binding motif	+	0.99541	9.09e-72	216.16	192.31	121.03	0.83647	1407300000	884670000	522590000	43	23.5281	0.027222	Q96AQ6;Q96AQ6-2;Q96AQ6-3	43;14;43	Q96AQ6	Q96AQ6	Pre-B-cell leukemia transcription factor-interacting protein 1	PBXIP1	SRMDPESERALQAPHSPSKTDGKELAGTMDG	ALQAPHS(0.995)PS(0.004)KTDGK	1
1.32747	-1.32747	0	0	S	2	___1	biological regulation;cellular process;cellular response to stimulus;cellular response to stress;negative regulation of biological process;negative regulation of cell growth;negative regulation of cellular process;negative regulation of growth;positive regulation of biological process;positive regulation of cell communication;positive regulation of cell growth;positive regulation of cellular proc…	binding;nucleic acid binding;p53 binding;protein binding;RNA binding	cell part;cytoplasm;granular component;intracellular membrane-bounded organelle;intracellular non-membrane-bounded organelle;intracellular organelle;intracellular organelle part;intracellular part;membrane-bounded organelle;non-membrane-bounded organelle;nuclear part;nucleolar part;nucleolus;nucleoplasm;nucleus;organelle;organelle part		14-3-3 domain binding motif;Calmodulin-dependent protein kinase II substrate motif;Casein kinase II substrate motif;MAPKAPK1 kinase substrate motif;PKA kinase substrate motif;PKC kinase substrate motif	+	0.997057	8.37e-62	185.63	185.63	155.2	0.57289	508780000	427520000	81266000	131	25.3238	0.0348353	Q9NXV6	131	Q9NXV6	Q9NXV6	CDKN2A-interacting protein	CDKN2AIP	TTRDELVAKVKKRGISSSNEGVEEPSKKRVI	GIS(0.997)S(0.003)SNEGVEEPSK	1
1.41605	-1.41605	0	1.36577	S	3	___1	apoptosis;biological regulation;biosynthetic process;cell death;cellular biosynthetic process;cellular macromolecule biosynthetic process;cellular macromolecule metabolic process;cellular metabolic process;cellular nitrogen compound metabolic process;cellular process;cellular response to stimulus;cellular response to stress;death;macromolecule biosynthetic process;macromolecule metabolic process;…	binding;DNA binding;nucleic acid binding	cell part;cytoplasm;intracellular membrane-bounded organelle;intracellular non-membrane-bounded organelle;intracellular organelle;intracellular organelle part;intracellular part;membrane-bounded organelle;non-membrane-bounded organelle;nuclear part;nucleolus;nucleoplasm;nucleus;organelle;organelle part		ERK1, ERK2, SAPK, CDK5 and GSK3 kinase substrate motif;ERK1,2 kinase substrate motif;Growth associated histone HI kinase substrate motif;GSK-3, ERK1, ERK2, CDK5 substrate motif;PKA kinase substrate motif;WW domain binding motif	+	1	0.000157802	80.623	68.702	65.348	-0.41458	809680000	540090000	269590000	339	65.3475	0.0229731	Q9NYF8-4	339	Q9NYF8-4	Q9NYF8-4	Bcl-2-associated transcription factor 1	BCLAF1	DGGDQETAKTGKFLKSPPLHKNLDAREKSTF	FLKS(1)PPLHK	1
1.83658	-1.83658	0	1.81157	S	3	___1	cellular process;establishment of localization;transmembrane transport;transport	structural constituent of cytoskeleton;structural molecule activity	cell cortex;cell junction;cell part;cell-cell junction;chromosome;condensed chromosome;condensed nuclear chromosome;cytoplasm;cytoplasmic part;cytoskeleton;cytosol;intracellular non-membrane-bounded organelle;intracellular organelle;intracellular organelle part;intracellular part;membrane;non-membrane-bounded organelle;nuclear chromosome;nuclear part;nucleoplasm;organelle;organelle part;plasma me…		Casein kinase II substrate motif;Cdc2 kinase substrate motif;CDK kinase substrate motif;CDK1,2,4,6 kinase substrate motif;ERK1,2 kinase substrate motif;Growth associated histone HI kinase substrate motif;GSK-3, ERK1, ERK2, CDK5 substrate motif;MAPKAPK2 kinase substrate motif;WW domain binding motif	+	0.930064	6.27e-88	180.21	180.21	180.21	0.11719	3812100000	3314700000	497350000	649	12.491	0.00616614	Q9UEY8-2;Q9UEY8	649;681	Q9UEY8-2	Q9UEY8-2	Gamma-adducin	ADD3	EKIEEVLSPEGSPSKSPSKKKKKFRTPSFLK	SPEKIEEVLSPEGSPS(0.017)KS(0.93)PS(0.052)K	1;2;3
1.33689	-1.48155	0	1.48155	S	3	___1	anatomical structure development;biosynthetic process;cell development;cellular biosynthetic process;cellular developmental process;cellular macromolecule biosynthetic process;cellular macromolecule metabolic process;cellular metabolic process;cellular nitrogen compound metabolic process;cellular process;cellular process involved in reproduction;developmental process;developmental process involve…	nucleic acid binding transcription factor activity;sequence-specific DNA binding transcription factor activity	cell part;chromatin;chromosomal part;cytoplasmic part;intracellular membrane-bounded organelle;intracellular non-membrane-bounded organelle;intracellular organelle;intracellular organelle part;intracellular part;macromolecular complex;membrane-bounded organelle;mitochondrion;non-membrane-bounded organelle;nuclear part;nucleolus;nucleoplasm;nucleoplasm part;nucleus;organelle;organelle part;protein…		14-3-3 domain binding motif;Akt kinase substrate motif;Calmodulin-dependent protein kinase II substrate motif;Cdc2 kinase substrate motif;CDK kinase substrate motif;CDK1,2,4,6 kinase substrate motif;ERK1,2 kinase substrate motif;G protein-coupled receptor kinase 1 substrate motif;Growth associated histone HI kinase substrate motif;GSK-3, ERK1, ERK2, CDK5 substrate motif;MAPKAPK1 kinase substrate …	+	0.997343	9.32e-53	147	143.15	147	0.4385	1417400000	868750000	548690000	180	28.7547	0.0214015	Q9UHB7;Q9UHB7-2;Q9UHB7-3	180;180;180	Q9UHB7	Q9UHB7	AF4/FMR2 family member 4	AFF4	KKGQHGSEHSKSRSSSPGKPQAVSSLNSSHS	S(0.001)S(0.001)S(0.997)PGKPQAVSSLNSSHSR	1;2
1.41516	-1.41516	0	0	S	3	___1	antigen processing and presentation;antigen processing and presentation of exogenous antigen;antigen processing and presentation of exogenous peptide antigen;antigen processing and presentation of exogenous peptide antigen via MHC class I;antigen processing and presentation of exogenous peptide antigen via MHC class I, TAP-independent;antigen processing and presentation of peptide antigen;antigen…	aminopeptidase activity;binding;catalytic activity;cation binding;exopeptidase activity;hydrolase activity;ion binding;metal ion binding;metallopeptidase activity;peptidase activity;peptidase activity, acting on L-amino acid peptides;transition metal ion binding;zinc ion binding	cell part;cytoplasmic part;cytoplasmic vesicle membrane;cytoplasmic vesicle part;cytosol;early endosome lumen;endosomal part;endosome lumen;extracellular region;integral to membrane;integral to plasma membrane;intracellular;intracellular organelle lumen;intracellular organelle part;intracellular part;intrinsic to membrane;intrinsic to plasma membrane;lysosomal membrane;membrane;membrane part;memb…	Renin-angiotensin system	Casein kinase II substrate motif;PKA kinase substrate motif;PKC kinase substrate motif	+	0.996645	1.07e-05	89.911	75.12	79.652	-0.97722	1017700000	644990000	372720000	91	25.5578	0.0300563	Q9UIQ6;Q9UIQ6-3;Q9UIQ6-2	91;72;77	Q9UIQ6	Q9UIQ6	Leucyl-cystinyl aminopeptidase;Leucyl-cystinyl aminopeptidase, pregnancy serum form	LNPEP	LLGMSFMNRSSGLRNSATGYRQSPDGACSVP	SSGLRNS(0.997)AT(0.003)GYR	1
2.32269	-2.32269	2.04346	0	S	3	___1	carbohydrate metabolic process;catabolic process;cellular carbohydrate metabolic process;cellular catabolic process;cellular macromolecule catabolic process;cellular macromolecule metabolic process;cellular metabolic process;cellular process;cellular protein metabolic process;ER-associated protein catabolic process;glycosylation;macromolecule catabolic process;macromolecule glycosylation;macromol…	acid-amino acid ligase activity;adenyl nucleotide binding;adenyl ribonucleotide binding;ATP binding;binding;catalytic activity;enzyme binding;ligase activity;ligase activity, forming carbon-nitrogen bonds;nucleotide binding;protein binding;purine nucleotide binding;purine ribonucleoside triphosphate binding;purine ribonucleotide binding;ribonucleotide binding;small conjugating protein ligase acti…	cell part;cytoplasm;cytoplasmic part;endoplasmic reticulum membrane;endoplasmic reticulum part;integral to membrane;intracellular organelle part;intracellular part;intrinsic to membrane;membrane;membrane part;organelle membrane;organelle part	Parkinson's disease;Protein processing in endoplasmic reticulum;Ubiquitin mediated proteolysis	14-3-3 domain binding motif;Calmodulin-dependent protein kinase II substrate motif;Casein kinase II substrate motif;PAK2 kinase substrate motif;PKA kinase substrate motif;PKC epsilon kinase substrate motif;PKC kinase substrate motif	+	0.870013	2.24e-35	151.41	147.05	43.208	0.30047	4938200000	3230600000	1707700000	266	5.52115	0.00359699	Q9Y385	266	Q9Y385	Q9Y385	Ubiquitin-conjugating enzyme E2 J1	UBE2J1	SPRQRRAQQQSQRRLSTSPDVIQGHQPRDNH	RLS(0.87)T(0.593)S(0.537)PDVIQGHQPR	1;2
1.70467	-2.07249	2.07249	0	S	3	___1	alcohol metabolic process;anatomical structure development;biological regulation;brain development;carbohydrate homeostasis;carbohydrate metabolic process;cell proliferation;cell surface receptor linked signaling pathway;cellular carbohydrate metabolic process;cellular chemical homeostasis;cellular glucose homeostasis;cellular homeostasis;cellular metabolic process;cellular process;cellular respo…	binding;enzyme binding;insulin receptor binding;kinase binding;molecular transducer activity;phosphatidylinositol 3-kinase binding;protein binding;protein complex binding;receptor binding;signal transducer activity	cell part;cytoplasmic part;cytosol;intracellular part;membrane;plasma membrane	Adipocytokine signaling pathway;Aldosterone-regulated sodium reabsorption;Insulin signaling pathway;Neurotrophin signaling pathway;Type II diabetes mellitus	14-3-3 domain binding motif;Akt kinase substrate motif;ATM kinase substrate motif;Calmodulin-dependent protein kinase II substrate motif;Casein kinase II substrate motif;DNA dependent Protein kinase substrate motif;MAPKAPK1 kinase substrate motif;PKA kinase substrate motif;PKC kinase substrate motif	+	0.996621	1.72e-63	144.63	139.51	144.27	-0.17679	1442300000	466770000	975520000	306	24.7904	0.00584211	Q9Y4H2	306	Q9Y4H2	Q9Y4H2	Insulin receptor substrate 2	IRS2	MKALKELFEFRPRSKSQSSGSSATHPISVPG	S(0.003)KS(0.997)QSSGSSATHPISVPGAR	1
1.4981	-2.23724	2.23724	0	S	2	___1	alcohol metabolic process;anatomical structure development;biological regulation;brain development;carbohydrate homeostasis;carbohydrate metabolic process;cell proliferation;cell surface receptor linked signaling pathway;cellular carbohydrate metabolic process;cellular chemical homeostasis;cellular glucose homeostasis;cellular homeostasis;cellular metabolic process;cellular process;cellular respo…	binding;enzyme binding;insulin receptor binding;kinase binding;molecular transducer activity;phosphatidylinositol 3-kinase binding;protein binding;protein complex binding;receptor binding;signal transducer activity	cell part;cytoplasmic part;cytosol;intracellular part;membrane;plasma membrane	Adipocytokine signaling pathway;Aldosterone-regulated sodium reabsorption;Insulin signaling pathway;Neurotrophin signaling pathway;Type II diabetes mellitus	Casein kinase I substrate motif;Casein kinase II substrate motif;ERK1,2 kinase substrate motif;Growth associated histone HI kinase substrate motif;GSK-3, ERK1, ERK2, CDK5 substrate motif;WW domain binding motif	+	1	1.45e-45	189.55	177.49	115.57	-0.089714	683020000	197280000	485740000	915	79.5408	0.00501474	Q9Y4H2	915	Q9Y4H2	Q9Y4H2	Insulin receptor substrate 2	IRS2	SLPSMHEYPLPPEPKSPGEYINIDFGEPGAR	S(1)PGEYINIDFGEPGAR	1
1.33738	-1.92211	0	1.92211	T	3	___1	biological regulation;cellular macromolecule metabolic process;cellular metabolic process;cellular nitrogen compound metabolic process;cellular process;cellular protein metabolic process;macromolecule metabolic process;macromolecule modification;metabolic process;mRNA metabolic process;mRNA processing;nitrogen compound metabolic process;nucleic acid metabolic process;nucleobase-containing compoun…	adenyl nucleotide binding;adenyl ribonucleotide binding;ATP binding;binding;catalytic activity;cyclin binding;cyclin-dependent protein kinase activity;kinase activity;nucleotide binding;phosphotransferase activity, alcohol group as acceptor;protein binding;protein kinase activity;protein serine/threonine kinase activity;purine nucleotide binding;purine ribonucleoside triphosphate binding;purine r…	cell part;cyclin-dependent protein kinase holoenzyme complex;intracellular membrane-bounded organelle;intracellular non-membrane-bounded organelle;intracellular organelle;intracellular organelle part;intracellular part;macromolecular complex;membrane-bounded organelle;non-membrane-bounded organelle;nuclear body;nuclear cyclin-dependent protein kinase holoenzyme complex;nuclear part;nuclear speck;…		G protein-coupled receptor kinase 1 substrate motif;Growth associated histone HI kinase substrate motif;GSK-3, ERK1, ERK2, CDK5 substrate motif;PKA kinase substrate motif;PKC kinase substrate motif;WW domain binding motif	+	0.956614	8.4e-47	121.9	120.28	110.9	-0.096893	1199700000	733300000	466390000	1244	13.4339	0.0120729	Q9NYV4	1244	Q9NYV4	Q9NYV4	Cyclin-dependent kinase 12	CDK12	ENNSDKNSGPQGPRRTPTMPQEEAAACPPHI	RT(0.957)PT(0.043)MPQEEAAACPPHILPPEK	1
1.58142	-1.58142	0	0	S	2	___2	ameboidal cell migration;anatomical structure development;anatomical structure formation involved in morphogenesis;anterior/posterior pattern specification;biological regulation;biosynthetic process;cell migration;cell motility;cell proliferation;cell proliferation in forebrain;cellular biosynthetic process;cellular component movement;cellular macromolecule biosynthetic process;cellular macromole…	binding;cation binding;DNA binding;enzyme regulator activity;ion binding;metal ion binding;nucleic acid binding;phosphatase regulator activity	cell part;intracellular membrane-bounded organelle;intracellular organelle;intracellular part;membrane-bounded organelle;nucleus;organelle		DNA dependent Protein kinase substrate motif;ERK1,2 kinase substrate motif;GSK-3, ERK1, ERK2, CDK5 substrate motif;MAPKAPK2 kinase substrate motif;WW domain binding motif	+	0.999992	8.63e-17	108.96	105.2	102.45	-0.20373	743910000	379850000	364060000	760	53.3253	0.0218238	O60315-2;O60315	760;784	O60315-2	O60315-2	Zinc finger E-box-binding homeobox 2	ZEB2	IKPVEKLDHSRSNTPSPLNLSSTSSKNSHSS	S(0.006)NT(0.994)PS(1)PLNLSSTSSK	2;3
3.49446	-3.5736	1.60751	3.5736	S	3	___2	biosynthetic process;cellular biosynthetic process;cellular macromolecule biosynthetic process;cellular macromolecule metabolic process;cellular metabolic process;cellular process;cellular protein metabolic process;cotranslational protein targeting to membrane;establishment of localization;establishment of localization in cell;establishment of protein localization;establishment of protein localiz…	7S RNA binding;binding;nucleic acid binding;ribonucleoprotein binding;RNA binding;signal recognition particle binding	cell part;cytoplasm;cytoplasmic part;cytosol;endoplasmic reticulum;intracellular membrane-bounded organelle;intracellular non-membrane-bounded organelle;intracellular organelle;intracellular organelle part;intracellular part;macromolecular complex;membrane;membrane-bounded organelle;non-membrane-bounded organelle;nuclear part;nucleolus;organelle;organelle part;plasma membrane;ribonucleoprotein co…	Protein export	ERK1,2 kinase substrate motif;Growth associated histone HI kinase substrate motif;GSK-3, ERK1, ERK2, CDK5 substrate motif;MAPKAPK2 kinase substrate motif;PKA kinase substrate motif;PKC kinase substrate motif;WW domain binding motif	+	0.925546	5.05e-45	109.56	104.96	109.56	-0.31747	4908400000	2854000000	2054400000	625	11.5489	0.000115222	O76094;O76094-2	625;564	O76094	O76094	Signal recognition particle subunit SRP72	SRP72	SSELDASKTVSSPPTSPRPGSAATVSASTSN	T(0.017)VS(0.491)S(0.491)PPT(0.065)S(0.926)PRPGS(0.009)AAT(0.001)VSASTSNIIPPR	2
1.57113	-1.70034	1.70034	0	S	2	___2	apoptosis;cell death;cell junction assembly;cell junction organization;cell-substrate junction assembly;cellular component assembly;cellular component assembly at cellular level;cellular component disassembly;cellular component disassembly at cellular level;cellular component disassembly involved in apoptosis;cellular component organization;cellular component organization at cellular level;cellul…	ankyrin binding;binding;cytoskeletal protein binding;protein binding;structural constituent of muscle;structural molecule activity	adherens junction;anchoring junction;cell junction;cell part;cell-substrate adherens junction;cell-substrate junction;contractile fiber part;costamere;cytoplasm;cytoplasmic part;cytoskeleton;cytosol;extracellular membrane-bounded organelle;extracellular organelle;extracellular region part;extracellular vesicular exosome;focal adhesion;hemidesmosome;intermediate filament cytoskeleton;intracellular…		Casein kinase II substrate motif;MAPKAPK2 kinase substrate motif	+	0.963551	3.13e-44	136.59	129.08	136.59	1.2348	6502500000	5064200000	1438300000	4389	15.109	0.0142628	Q15149;Q15149-2;Q15149-3;Q15149-4;Q15149-8;Q15149-7;Q15149-9;Q15149-5;Q15149-6	4389;4279;4275;4252;4230;4220;4238;4252;4256	Q15149;Q15149-2;Q15149-3;Q15149-4;Q15149-8	Q15149	Plectin	PLEC	SGNAGGFRSRSSSVGSSSSYPISPAVSRTQL	S(0.018)S(0.023)S(0.96)VGS(0.964)S(0.03)S(0.006)S(0.001)YPISPAVSR	2;3;4
2.42077	-2.44106	2.44106	0	S	3	___2	biological regulation;cellular process;endosome transport;establishment of localization;establishment of localization in cell;establishment of protein localization;intracellular transport;negative regulation of barbed-end actin filament capping;negative regulation of biological process;negative regulation of cellular component organization;protein transport;regulation of barbed-end actin filament…	binding;lipid binding;phosphatidylinositol binding;phosphatidylinositol-3,4,5-trisphosphate binding;phosphatidylinositol-3,4-bisphosphate binding;phosphatidylinositol-3,5-bisphosphate binding;phosphatidylinositol-3-phosphate binding;phosphatidylinositol-4,5-bisphosphate binding;phosphatidylinositol-4-phosphate binding;phosphatidylinositol-5-phosphate binding;phospholipid binding	cell part;cytoplasmic part;early endosome;early endosome membrane;endosomal part;endosome;endosome membrane;intracellular membrane-bounded organelle;intracellular organelle;intracellular organelle part;intracellular part;macromolecular complex;membrane;membrane-bounded organelle;organelle;organelle membrane;organelle part;plasma membrane;protein complex;WASH complex		Casein kinase II substrate motif	+	0.999987	3.86e-72	139.67	139.67	113.98	-0.044775	6421600000	4149900000	2271600000	619	48.909	0.00179667	Q641Q2;Q641Q2-2;Q9Y4E1-6;Q9Y4E1-4;Q9Y4E1-5	619;619;619;619;595	Q641Q2;Q9Y4E1-6	Q641Q2	WASH complex subunit FAM21A;WASH complex subunit FAM21C	FAM21A;FAM21C	KASELSKKKASALLFSSDEEDQWNIPASQTH	ASALLFS(1)S(1)DEEDQWNIPASQTHLASDSR	2
2.42077	-2.44106	2.44106	0	S	3	___2	biological regulation;cellular process;endosome transport;establishment of localization;establishment of localization in cell;establishment of protein localization;intracellular transport;negative regulation of barbed-end actin filament capping;negative regulation of biological process;negative regulation of cellular component organization;protein transport;regulation of barbed-end actin filament…	binding;lipid binding;phosphatidylinositol binding;phosphatidylinositol-3,4,5-trisphosphate binding;phosphatidylinositol-3,4-bisphosphate binding;phosphatidylinositol-3,5-bisphosphate binding;phosphatidylinositol-3-phosphate binding;phosphatidylinositol-4,5-bisphosphate binding;phosphatidylinositol-4-phosphate binding;phosphatidylinositol-5-phosphate binding;phospholipid binding	cell part;cytoplasmic part;early endosome;early endosome membrane;endosomal part;endosome;endosome membrane;intracellular membrane-bounded organelle;intracellular organelle;intracellular organelle part;intracellular part;macromolecular complex;membrane;membrane-bounded organelle;organelle;organelle membrane;organelle part;plasma membrane;protein complex;WASH complex		BARD1 BRCT domain binding motif;Casein kinase II substrate motif;MDC1 BRCT domain binding motif;Plk1 PBD domain binding motif	+	0.999995	3.86e-72	139.67	139.67	139.67	-0.24692	6421600000	4149900000	2271600000	620	53.1721	0.00179667	Q641Q2;Q641Q2-2;Q9Y4E1-6;Q9Y4E1-4;Q9Y4E1-5	620;620;620;620;596	Q641Q2;Q9Y4E1-6	Q641Q2	WASH complex subunit FAM21A;WASH complex subunit FAM21C	FAM21A;FAM21C	ASELSKKKASALLFSSDEEDQWNIPASQTHL	ASALLFS(1)S(1)DEEDQWNIPASQTHLASDSR	2
3.07766	-3.07766	2.39491	2.02172	S	2	___2			cell part;integral to membrane;intrinsic to membrane;membrane part		Casein kinase II substrate motif	+	0.997903	8.04e-21	103.31	100.65	88.09	-1.6462	355880000	197490000	158390000	205	26.7457	0.000410792	Q7Z7N9	205	Q7Z7N9	Q7Z7N9	Transmembrane protein 179B	TMEM179B	EATPYRPLERGDPEWSSETDALVGSRLSHS_	GDPEWS(0.998)S(0.992)ET(0.01)DALVGSR	2
3.07766	-3.07766	2.39491	2.02172	S	2	___2			cell part;integral to membrane;intrinsic to membrane;membrane part		Casein kinase I substrate motif;Casein kinase II substrate motif;G protein-coupled receptor kinase 1 substrate motif;MDC1 BRCT domain binding motif;Plk1 PBD domain binding motif;Pyruvate dehydrogenase kinase substrate motif	+	0.992096	8.04e-21	103.31	100.65	88.09	-1.6462	366410000	204790000	161620000	206	20.9808	0.000410792	Q7Z7N9	206	Q7Z7N9	Q7Z7N9	Transmembrane protein 179B	TMEM179B	ATPYRPLERGDPEWSSETDALVGSRLSHS__	GDPEWS(0.998)S(0.992)ET(0.01)DALVGSR	1;2
1.30202	-1.45031	0	1.45031	S	3	___2	biosynthetic process;cellular biosynthetic process;cellular macromolecule biosynthetic process;cellular macromolecule metabolic process;cellular metabolic process;cellular nitrogen compound metabolic process;cellular process;establishment of localization;establishment of localization in cell;establishment of RNA localization;gene expression;intracellular transport;macromolecule biosynthetic proce…	binding;DNA binding;nucleic acid binding	catalytic step 2 spliceosome;cell part;cytoplasmic part;cytosol;intracellular membrane-bounded organelle;intracellular organelle;intracellular organelle part;intracellular part;macromolecular complex;membrane-bounded organelle;nuclear body;nuclear matrix;nuclear part;nuclear speck;nucleoplasm;nucleoplasm part;nucleus;organelle;organelle part;ribonucleoprotein complex;spliceosomal complex	mRNA surveillance pathway;RNA transport	DNA dependent Protein kinase substrate motif;ERK1,2 kinase substrate motif;G protein-coupled receptor kinase 1 substrate motif;GSK3 kinase substrate motif;GSK-3, ERK1, ERK2, CDK5 substrate motif;WW domain binding motif	+	1	2.28e-101	161.3	157.77	115.27	0.1455	104000000000	64040000000	40272000000	769	69.9948	0.0219123	Q8IYB3;Q8IYB3-2	769;767	Q8IYB3	Q8IYB3	Serine/arginine repetitive matrix protein 1	SRRM1	SGSPEPAAKKPPAPPSPVQSQSPSTNWSPAV	KPPAPPS(1)PVQS(0.999)QS(0.938)PS(0.051)T(0.012)NWSPAVPVK	1;2;3;4
1.80519	-1.80519	1.42532	0	S	2	___2	apoptotic mitochondrial changes;biological regulation;cell cycle;cellular component organization;cellular component organization at cellular level;cellular component organization or biogenesis;cellular component organization or biogenesis at cellular level;cellular macromolecule metabolic process;cellular metabolic process;cellular nitrogen compound metabolic process;cellular process;cellular res…	basal RNA polymerase II transcription machinery binding;basal transcription machinery binding;binding;enzyme binding;enzyme inhibitor activity;enzyme regulator activity;protein binding;RNA polymerase binding;RNA polymerase core enzyme binding;RNA polymerase II core binding	cell part;chromatin;chromosomal part;cytoplasm;cytoplasmic part;intracellular membrane-bounded organelle;intracellular organelle;intracellular organelle lumen;intracellular organelle part;intracellular part;membrane-bounded organelle;membrane-enclosed lumen;mitochondrial matrix;mitochondrial part;nuclear chromatin;nuclear chromosome part;nuclear part;nucleoplasm;nucleus;organelle;organelle lumen;…		Casein kinase I substrate motif;Casein kinase II substrate motif;MAPKAPK2 kinase substrate motif	+	1	8.73e-114	184.81	175.08	170.65	-0.8823	15572000000	8703000000	6869100000	675	94.4928	0.0103577	Q8N163;Q8N163-2	675;675	Q8N163	Q8N163	Cell cycle and apoptosis regulator protein 2	CCAR2	EEEFAGAKLEDSEVRSVASNQSEMEFSSLQD	S(1)VAS(1)NQSEMEFSSLQDMPK	2;3
1.79122	-1.79122	0	1.40434	S	3	___2	cation transport;cellular process;divalent inorganic cation transport;divalent metal ion transport;establishment of localization;ion transport;metal ion transport;transition metal ion transport;transmembrane transport;transport;zinc ion transport	cation transmembrane transporter activity;ion transmembrane transporter activity;metal ion transmembrane transporter activity;substrate-specific transmembrane transporter activity;substrate-specific transporter activity;transmembrane transporter activity;transporter activity	cell part;cytoplasmic part;endoplasmic reticulum;endoplasmic reticulum membrane;endoplasmic reticulum part;Golgi apparatus;integral to membrane;intracellular membrane-bounded organelle;intracellular organelle;intracellular organelle part;intracellular part;intrinsic to membrane;membrane;membrane part;membrane-bounded organelle;nuclear part;nucleoplasm;organelle;organelle membrane;organelle part		Casein kinase I substrate motif;Casein kinase II substrate motif;PKA kinase substrate motif;PKC kinase substrate motif	+	1	2.57e-15	119.46	103.66	119.46	0.072152	953920000	489890000	464020000	275	87.575	0.00645112	Q92504	275	Q92504	Q92504	Zinc transporter SLC39A7	SLC39A7	SHGHGRQERSTKEKQSSEEEEKETRGVQKRR	EKQS(1)S(1)EEEEKETR	2
1.79122	-1.79122	0	1.40434	S	3	___2	cation transport;cellular process;divalent inorganic cation transport;divalent metal ion transport;establishment of localization;ion transport;metal ion transport;transition metal ion transport;transmembrane transport;transport;zinc ion transport	cation transmembrane transporter activity;ion transmembrane transporter activity;metal ion transmembrane transporter activity;substrate-specific transmembrane transporter activity;substrate-specific transporter activity;transmembrane transporter activity;transporter activity	cell part;cytoplasmic part;endoplasmic reticulum;endoplasmic reticulum membrane;endoplasmic reticulum part;Golgi apparatus;integral to membrane;intracellular membrane-bounded organelle;intracellular organelle;intracellular organelle part;intracellular part;intrinsic to membrane;membrane;membrane part;membrane-bounded organelle;nuclear part;nucleoplasm;organelle;organelle membrane;organelle part		BARD1 BRCT domain binding motif;Casein kinase II substrate motif;G protein-coupled receptor kinase 1 substrate motif;MDC1 BRCT domain binding motif;PKA kinase substrate motif;PKC kinase substrate motif;Plk1 PBD domain binding motif	+	1	2.57e-15	119.46	103.66	119.46	0.072152	953920000	489890000	464020000	276	82.3008	0.00645112	Q92504	276	Q92504	Q92504	Zinc transporter SLC39A7	SLC39A7	HGHGRQERSTKEKQSSEEEEKETRGVQKRRG	EKQS(1)S(1)EEEEKETR	2
2.50541	-2.82547	2.82547	0	S	3	___2	actin cytoskeleton organization;actin cytoskeleton reorganization;actin filament-based process;anatomical structure morphogenesis;anterograde axon cargo transport;anterograde synaptic vesicle transport;axon cargo transport;biological regulation;blood coagulation;cell part morphogenesis;cell projection morphogenesis;cell projection organization;cellular component morphogenesis;cellular component m…		axon;BLOC complex;BLOC-1 complex;cell junction;cell part;cell projection;cell projection part;clathrin coated vesicle membrane;coated vesicle membrane;cytoplasm;cytoplasmic part;cytoplasmic vesicle membrane;cytoplasmic vesicle part;cytoskeletal part;cytosol;cytosolic part;dendritic spine;endoplasmic reticulum membrane;endoplasmic reticulum part;endosomal part;endosome membrane;growth cone;intrace…		b-Adrenergic Receptor kinase substrate motif;ERK1,2 kinase substrate motif;GSK-3, ERK1, ERK2, CDK5 substrate motif;WW domain binding motif	+	0.987319	1.04e-125	173.85	173.85	162.08	0.10658	2254700000	1725300000	529470000	316	18.913	0.00111215	Q96EV8;Q96EV8-3	316;235	Q96EV8	Q96EV8	Dysbindin	DTNBP1	TCTDSATRDISEGGESPVVQSDEEEVQVDTA	DIS(0.013)EGGES(0.987)PVVQS(1)DEEEVQVDTALATSHTDR	2
3.92376	-3.92376	3.89126	1.86493	S	3	___2	actin cytoskeleton organization;actin cytoskeleton reorganization;actin filament-based process;anatomical structure morphogenesis;anterograde axon cargo transport;anterograde synaptic vesicle transport;axon cargo transport;biological regulation;blood coagulation;cell part morphogenesis;cell projection morphogenesis;cell projection organization;cellular component morphogenesis;cellular component m…		axon;BLOC complex;BLOC-1 complex;cell junction;cell part;cell projection;cell projection part;clathrin coated vesicle membrane;coated vesicle membrane;cytoplasm;cytoplasmic part;cytoplasmic vesicle membrane;cytoplasmic vesicle part;cytoskeletal part;cytosol;cytosolic part;dendritic spine;endoplasmic reticulum membrane;endoplasmic reticulum part;endosomal part;endosome membrane;growth cone;intrace…		BARD1 BRCT domain binding motif;Casein kinase II substrate motif	+	1	1.04e-125	173.85	173.85	173.85	0.94465	2671900000	2035800000	636080000	321	67.6612	5.72425e-05	Q96EV8;Q96EV8-3	321;240	Q96EV8	Q96EV8	Dysbindin	DTNBP1	ATRDISEGGESPVVQSDEEEVQVDTALATSH	DIS(0.023)EGGES(0.977)PVVQS(1)DEEEVQVDTALATSHTDR	2
1.63127	-1.63127	1.60366	0	S	3	___2	attachment of spindle microtubules to chromosome;attachment of spindle microtubules to kinetochore;attachment of spindle microtubules to kinetochore involved in mitotic sister chromatid segregation;biological regulation;cell cycle process;cellular component organization;cellular component organization at cellular level;cellular component organization or biogenesis;cellular component organization …	binding;cation binding;ion binding;metal ion binding;nucleic acid binding	cell part;chromosomal part;chromosome;condensed chromosome;condensed chromosome kinetochore;cytoplasm;cytoskeletal part;intracellular membrane-bounded organelle;intracellular non-membrane-bounded organelle;intracellular organelle;intracellular organelle part;intracellular part;kinetochore;macromolecular complex;membrane-bounded organelle;non-membrane-bounded organelle;nuclear part;nucleoplasm;nuc…		14-3-3 domain binding motif;Calmodulin-dependent protein kinase II substrate motif;Casein kinase II substrate motif;DNA dependent Protein kinase substrate motif;ERK1,2 kinase substrate motif;G protein-coupled receptor kinase 1 substrate motif;GSK3 kinase substrate motif;GSK-3, ERK1, ERK2, CDK5 substrate motif;PKA kinase substrate motif;PKC epsilon kinase substrate motif;PKC kinase substrate motif…	+	0.996636	1.16e-57	148.12	127.52	139.02	1.5516	10924000000	6740000000	4183600000	282	23.7489	0.0157968	Q96JM3	282	Q96JM3	Q96JM3	Chromosome alignment-maintaining phosphoprotein 1	CHAMP1	SRKSARTTSPEPRKPSPSESPEPWKPFPAVS	KPS(0.997)PS(0.202)ES(0.801)PEPWKPFPAVS(1)PEPR	1;2;3
2.99125	-3.88474	0	3.88474	S	3	___2	biological regulation;cellular macromolecule metabolic process;cellular metabolic process;cellular process;cellular protein metabolic process;macromolecule metabolic process;metabolic process;negative regulation of biological process;negative regulation of cellular metabolic process;negative regulation of cellular process;negative regulation of cellular protein metabolic process;negative regulati…	ATPase activator activity;ATPase regulator activity;binding;chromatin binding;DNA binding;enzyme activator activity;enzyme regulator activity;nucleic acid binding;nucleoside-triphosphatase regulator activity	cell part;cytoplasmic part;endoplasmic reticulum;endoplasmic reticulum membrane;endoplasmic reticulum part;integral to membrane;intracellular membrane-bounded organelle;intracellular organelle;intracellular organelle part;intracellular part;intrinsic to membrane;membrane;membrane part;membrane-bounded organelle;nuclear membrane;nuclear part;organelle;organelle membrane;organelle part;plasma membr…	Protein processing in endoplasmic reticulum	b-Adrenergic Receptor kinase substrate motif;Casein kinase II substrate motif	+	0.999981	2.74e-74	179.33	175.13	152.17	-0.45033	8584700000	5102100000	3482600000	479	47.2871	7.3738e-05	Q96KC8	479	Q96KC8	Q96KC8	DnaJ homolog subfamily C member 1	DNAJC1	RAKRQKDFDIAEQNESSDEESLRKERARSAE	QKDFDIAEQNES(1)S(0.999)DEES(0.001)LRK	2
2.99125	-3.88474	0	3.88474	S	3	___2	biological regulation;cellular macromolecule metabolic process;cellular metabolic process;cellular process;cellular protein metabolic process;macromolecule metabolic process;metabolic process;negative regulation of biological process;negative regulation of cellular metabolic process;negative regulation of cellular process;negative regulation of cellular protein metabolic process;negative regulati…	ATPase activator activity;ATPase regulator activity;binding;chromatin binding;DNA binding;enzyme activator activity;enzyme regulator activity;nucleic acid binding;nucleoside-triphosphatase regulator activity	cell part;cytoplasmic part;endoplasmic reticulum;endoplasmic reticulum membrane;endoplasmic reticulum part;integral to membrane;intracellular membrane-bounded organelle;intracellular organelle;intracellular organelle part;intracellular part;intrinsic to membrane;membrane;membrane part;membrane-bounded organelle;nuclear membrane;nuclear part;organelle;organelle membrane;organelle part;plasma membr…	Protein processing in endoplasmic reticulum	BARD1 BRCT domain binding motif;Casein kinase II substrate motif;G protein-coupled receptor kinase 1 substrate motif;GSK3 kinase substrate motif;MDC1 BRCT domain binding motif;Plk1 PBD domain binding motif	+	0.999475	2.74e-74	179.33	175.13	123.71	-0.37156	8584700000	5102100000	3482600000	480	32.7987	7.3738e-05	Q96KC8	480	Q96KC8	Q96KC8	DnaJ homolog subfamily C member 1	DNAJC1	AKRQKDFDIAEQNESSDEESLRKERARSAEE	QKDFDIAEQNES(1)S(0.999)DEES(0.001)LRK	2
3.01982	-3.40114	3.40114	0	S	3	___2	activation of immune response;activation of innate immune response;anaphase-promoting complex-dependent proteasomal ubiquitin-dependent protein catabolic process;antigen processing and presentation;antigen processing and presentation of exogenous antigen;antigen processing and presentation of exogenous peptide antigen;antigen processing and presentation of exogenous peptide antigen via MHC class …	enzyme regulator activity	cell part;cytoplasmic part;cytosol;extracellular membrane-bounded organelle;extracellular organelle;extracellular region part;extracellular vesicular exosome;intracellular organelle part;intracellular part;macromolecular complex;membrane;membrane-bounded organelle;membrane-bounded vesicle;nuclear part;nucleoplasm;organelle;organelle part;proteasome accessory complex;proteasome complex;proteasome …	Proteasome	Casein kinase II substrate motif;ERK1,2 kinase substrate motif;GSK-3, ERK1, ERK2, CDK5 substrate motif;WW domain binding motif	+	1	5.11e-35	135.66	135.66	135.66	-0.24716	1525900000	938420000	587470000	315	99.564	0.00023659	Q99460;Q99460-2	315;315	Q99460	Q99460	26S proteasome non-ATPase regulatory subunit 1	PSMD1	EEKTSSAFVGKTPEASPEPKDQTLKMIKILS	TSSAFVGKT(1)PEAS(1)PEPK	2
1.33996	-1.56439	0	1.56439	S	2	___2	biological regulation;cellular macromolecule metabolic process;cellular metabolic process;cellular nitrogen compound metabolic process;cellular process;cellular protein metabolic process;macromolecule metabolic process;macromolecule modification;metabolic process;mRNA metabolic process;mRNA processing;nitrogen compound metabolic process;nucleic acid metabolic process;nucleobase-containing compoun…	adenyl nucleotide binding;adenyl ribonucleotide binding;ATP binding;binding;catalytic activity;cyclin binding;cyclin-dependent protein kinase activity;kinase activity;nucleotide binding;phosphotransferase activity, alcohol group as acceptor;protein binding;protein kinase activity;protein serine/threonine kinase activity;purine nucleotide binding;purine ribonucleoside triphosphate binding;purine r…	cell part;cyclin-dependent protein kinase holoenzyme complex;intracellular membrane-bounded organelle;intracellular non-membrane-bounded organelle;intracellular organelle;intracellular organelle part;intracellular part;macromolecular complex;membrane-bounded organelle;non-membrane-bounded organelle;nuclear body;nuclear cyclin-dependent protein kinase holoenzyme complex;nuclear part;nuclear speck;…		14-3-3 domain binding motif;Calmodulin-dependent protein kinase II substrate motif;Casein kinase II substrate motif;Phosphorylase kinase substrate motif;PKA kinase substrate motif;PKC kinase substrate motif;ZIP kinase substrate motif	+	1	0.000110756	101.39	89.152	89.827	0.27391	763760000	380570000	383180000	301	78.0954	0.0177029	Q9NYV4;Q9NYV4-2;Q9NYV4-3	301;301;301	Q9NYV4;Q9NYV4-2;Q9NYV4-3	Q9NYV4	Cyclin-dependent kinase 12	CDK12	QSSTRSPSPYSRRQRSVSPYSRRRSSSYERS	S(1)VS(1)PYSR	2
1.33996	-1.56439	0	1.56439	S	2	___2	biological regulation;cellular macromolecule metabolic process;cellular metabolic process;cellular nitrogen compound metabolic process;cellular process;cellular protein metabolic process;macromolecule metabolic process;macromolecule modification;metabolic process;mRNA metabolic process;mRNA processing;nitrogen compound metabolic process;nucleic acid metabolic process;nucleobase-containing compoun…	adenyl nucleotide binding;adenyl ribonucleotide binding;ATP binding;binding;catalytic activity;cyclin binding;cyclin-dependent protein kinase activity;kinase activity;nucleotide binding;phosphotransferase activity, alcohol group as acceptor;protein binding;protein kinase activity;protein serine/threonine kinase activity;purine nucleotide binding;purine ribonucleoside triphosphate binding;purine r…	cell part;cyclin-dependent protein kinase holoenzyme complex;intracellular membrane-bounded organelle;intracellular non-membrane-bounded organelle;intracellular organelle;intracellular organelle part;intracellular part;macromolecular complex;membrane-bounded organelle;non-membrane-bounded organelle;nuclear body;nuclear cyclin-dependent protein kinase holoenzyme complex;nuclear part;nuclear speck;…		14-3-3 domain binding motif;Akt kinase substrate motif;AMP-activated protein kinase 2 substrate motif;Calmodulin-dependent protein kinase II substrate motif;Casein kinase II substrate motif;ERK1,2 kinase substrate motif;GSK-3, ERK1, ERK2, CDK5 substrate motif;MAPKAPK1 kinase substrate motif;PKA kinase substrate motif;PKC kinase substrate motif;WW domain binding motif	+	0.99995	0.000110756	101.39	89.152	101.39	-0.39983	763760000	380570000	383180000	303	45.4885	0.0177029	Q9NYV4;Q9NYV4-2;Q9NYV4-3	303;303;303	Q9NYV4;Q9NYV4-2;Q9NYV4-3	Q9NYV4	Cyclin-dependent kinase 12	CDK12	STRSPSPYSRRQRSVSPYSRRRSSSYERSGS	QRS(1)VS(1)PYSR	2
1.44349	-1.44349	0	0	S	2	___2	actin filament-based movement;actin filament-based process;biological regulation;cell cycle process;cellular component movement;cellular component organization;cellular component organization at cellular level;cellular component organization or biogenesis;cellular component organization or biogenesis at cellular level;cellular localization;cellular membrane organization;cellular process;centrosom…	binding;cytoskeletal protein binding;identical protein binding;lamin binding;microtubule binding;protein binding;tubulin binding	cell part;chromosomal part;chromosome;chromosome, telomeric region;condensed chromosome;condensed nuclear chromosome;cytoplasmic part;endosomal part;endosome membrane;envelope;integral to membrane;integral to nuclear inner membrane;integral to organelle membrane;intracellular non-membrane-bounded organelle;intracellular organelle;intracellular organelle part;intracellular part;intrinsic to membra…		ATM kinase substrate motif;Casein kinase II substrate motif;DNA dependent Protein kinase substrate motif;PKA kinase substrate motif;PKC kinase substrate motif;Pyruvate dehydrogenase kinase substrate motif	+	0.999993	2e-136	218.53	216.5	144.26	0.77298	7642500000	5988300000	1654200000	12	51.7979	0.0243628	Q9UH99;Q9UH99-3;Q9UH99-2	12;12;12	Q9UH99	Q9UH99	SUN domain-containing protein 2	SUN2	____MSRRSQRLTRYSQGDDDGSSSSGGSSV	YS(1)QGDDDGSSSSGGSSVAGSQSTLFK	1;2
2.28859	-2.28859	2.12369	0	S	3	___2	cellular macromolecule metabolic process;cellular metabolic process;cellular nitrogen compound metabolic process;cellular process;macromolecule metabolic process;metabolic process;mRNA metabolic process;mRNA processing;nitrogen compound metabolic process;nuclear mRNA splicing, via spliceosome;nucleic acid metabolic process;nucleobase-containing compound metabolic process;primary metabolic process…	binding;C2H2 zinc finger domain binding;protein binding;protein domain specific binding;protein N-terminus binding	Cajal body;catalytic step 2 spliceosome;cell part;intracellular organelle part;intracellular part;macromolecular complex;nuclear body;nuclear part;nuclear speck;nucleoplasm;nucleoplasm part;organelle part;ribonucleoprotein complex;spliceosomal complex		14-3-3 domain binding motif;Akt kinase substrate motif;Calmodulin-dependent protein kinase II substrate motif;Casein kinase II substrate motif;ERK1,2 kinase substrate motif;GSK-3, ERK1, ERK2, CDK5 substrate motif;MAPKAPK1 kinase substrate motif;MAPKAPK2 kinase substrate motif;MDC1 BRCT domain binding motif;PKA kinase substrate motif;PKC kinase substrate motif;Plk1 PBD domain binding motif;WW doma…	+	0.999281	5.25e-44	154.6	139.67	123.61	0.09205	20578000000	11715000000	8862900000	1103	31.3193	0.00247522	Q9UQ35;Q9UQ35-2	1103;1103	Q9UQ35	Q9UQ35	Serine/arginine repetitive matrix protein 2	SRRM2	SKSQTSPKGGRSRSSSPVTELASRSPIRQDR	SS(0.001)S(0.999)PVTELAS(0.5)RS(0.5)PIR	1;2;3;4
1.40114	-1.40114	0	0	S	3	___2	biological regulation;catabolic process;cellular catabolic process;cellular component organization;cellular component organization or biogenesis;cellular macromolecule catabolic process;cellular macromolecule metabolic process;cellular membrane organization;cellular metabolic process;cellular process;cellular protein metabolic process;endocytosis;establishment of localization;macromolecule catabo…	binding;catalytic activity;cation binding;cysteine-type endopeptidase activity;cysteine-type peptidase activity;endopeptidase activity;G-protein-coupled receptor binding;hydrolase activity;ion binding;metal ion binding;peptidase activity;peptidase activity, acting on L-amino acid peptides;protein binding;receptor binding;small conjugating protein-specific protease activity;transition metal ion bi…	cell part;centrosome;cytoplasmic part;cytoskeletal part;intracellular non-membrane-bounded organelle;intracellular organelle;intracellular organelle part;intracellular part;microtubule organizing center;non-membrane-bounded organelle;organelle;organelle part;perinuclear region of cytoplasm		b-Adrenergic Receptor kinase substrate motif;Casein kinase I substrate motif;Casein kinase II substrate motif;G protein-coupled receptor kinase 1 substrate motif	+	1	2.08e-88	176.09	169.95	57.347	0.61221	3010100000	1588200000	1421900000	132	57.3471	0.028659	Q9Y2K6	132	Q9Y2K6	Q9Y2K6	Ubiquitin carboxyl-terminal hydrolase 20	USP20	HPLKAVPIAVADEGESESEDDDLKPRGLTGM	AVPIAVADEGES(1)ES(1)EDDDLKPR	2
1.40114	-1.40114	0	0	S	3	___2	biological regulation;catabolic process;cellular catabolic process;cellular component organization;cellular component organization or biogenesis;cellular macromolecule catabolic process;cellular macromolecule metabolic process;cellular membrane organization;cellular metabolic process;cellular process;cellular protein metabolic process;endocytosis;establishment of localization;macromolecule catabo…	binding;catalytic activity;cation binding;cysteine-type endopeptidase activity;cysteine-type peptidase activity;endopeptidase activity;G-protein-coupled receptor binding;hydrolase activity;ion binding;metal ion binding;peptidase activity;peptidase activity, acting on L-amino acid peptides;protein binding;receptor binding;small conjugating protein-specific protease activity;transition metal ion bi…	cell part;centrosome;cytoplasmic part;cytoskeletal part;intracellular non-membrane-bounded organelle;intracellular organelle;intracellular organelle part;intracellular part;microtubule organizing center;non-membrane-bounded organelle;organelle;organelle part;perinuclear region of cytoplasm		b-Adrenergic Receptor kinase substrate motif;Casein kinase I substrate motif;Casein kinase II substrate motif;G protein-coupled receptor kinase 1 substrate motif;Pyruvate dehydrogenase kinase substrate motif	+	1	2.08e-88	176.09	169.95	57.347	0.61221	3010100000	1588200000	1421900000	134	57.3471	0.028659	Q9Y2K6	134	Q9Y2K6	Q9Y2K6	Ubiquitin carboxyl-terminal hydrolase 20	USP20	LKAVPIAVADEGESESEDDDLKPRGLTGMKN	AVPIAVADEGES(1)ES(1)EDDDLKPR	2
1.50726	-1.50726	1.38832	0	S	3	___2	alcohol metabolic process;anatomical structure development;biological regulation;brain development;carbohydrate homeostasis;carbohydrate metabolic process;cell proliferation;cell surface receptor linked signaling pathway;cellular carbohydrate metabolic process;cellular chemical homeostasis;cellular glucose homeostasis;cellular homeostasis;cellular metabolic process;cellular process;cellular respo…	binding;enzyme binding;insulin receptor binding;kinase binding;molecular transducer activity;phosphatidylinositol 3-kinase binding;protein binding;protein complex binding;receptor binding;signal transducer activity	cell part;cytoplasmic part;cytosol;intracellular part;membrane;plasma membrane	Adipocytokine signaling pathway;Aldosterone-regulated sodium reabsorption;Insulin signaling pathway;Neurotrophin signaling pathway;Type II diabetes mellitus	14-3-3 domain binding motif;Akt kinase substrate motif;Calmodulin-dependent protein kinase II substrate motif;Casein kinase II substrate motif;G protein-coupled receptor kinase 1 substrate motif;GSK3 kinase substrate motif;MAPKAPK1 kinase substrate motif;MDC1 BRCT domain binding motif;PKA kinase substrate motif;PKC kinase substrate motif;Plk1 PBD domain binding motif;ZIP kinase substrate motif	+	0.835322	9.38e-40	128.49	121.99	119.45	-1.6408	1727900000	564670000	1163300000	1149	8.67142	0.0234726	Q9Y4H2	1149	Q9Y4H2	Q9Y4H2	Insulin receptor substrate 2	IRS2	KVIRADPQGGRRRHSSETFSSTTTVTPVSPS	HS(0.116)S(0.835)ET(0.049)FS(0.02)S(0.503)T(0.418)T(0.01)TVT(0.001)PVS(0.047)PS(0.001)FAHNPK	1;2
3.28409	-3.28409	2.26806	2.75482	S	2	___2	biological regulation;calcium ion transmembrane transport;calcium ion transport;cation transport;cellular process;divalent inorganic cation transport;divalent metal ion transport;establishment of localization;ion transmembrane transport;ion transport;metal ion transport;multicellular organismal process;neurological system process;positive regulation of axon extension;positive regulation of axonog…	calcium channel activity;cation channel activity;cation transmembrane transporter activity;channel activity;ion channel activity;ion transmembrane transporter activity;passive transmembrane transporter activity;substrate-specific channel activity;substrate-specific transmembrane transporter activity;substrate-specific transporter activity;transmembrane transporter activity;transporter activity	axon part;axonal growth cone;cell body;cell part;cell projection part;cell surface;cytoplasmic membrane-bounded vesicle;cytoplasmic part;cytoplasmic vesicle;endomembrane system;growth cone;growth cone membrane;integral to membrane;integral to plasma membrane;intracellular membrane-bounded organelle;intracellular organelle;intracellular part;intrinsic to membrane;intrinsic to plasma membrane;melan…		Casein kinase II substrate motif;ERK1,2 kinase substrate motif;G protein-coupled receptor kinase 1 substrate motif;GSK3 kinase substrate motif;GSK-3, ERK1, ERK2, CDK5 substrate motif;WW domain binding motif	+	0.84454	0.000207053	80.96	80.96	62.287	-0.34848	261730000	186880000	74855000	3	7.38969	0.000281952	Q9Y5S1	3	Q9Y5S1	Q9Y5S1	Transient receptor potential cation channel subfamily V member 2	TRPV2	_____________MTSPSSSPVFRLETLDGG	T(0.155)S(0.845)PS(0.031)S(0.277)S(0.692)PVFR	2
1.58142	-1.58142	0	0	T	2	___2	ameboidal cell migration;anatomical structure development;anatomical structure formation involved in morphogenesis;anterior/posterior pattern specification;biological regulation;biosynthetic process;cell migration;cell motility;cell proliferation;cell proliferation in forebrain;cellular biosynthetic process;cellular component movement;cellular macromolecule biosynthetic process;cellular macromole…	binding;cation binding;DNA binding;enzyme regulator activity;ion binding;metal ion binding;nucleic acid binding;phosphatase regulator activity	cell part;intracellular membrane-bounded organelle;intracellular organelle;intracellular part;membrane-bounded organelle;nucleus;organelle		Calmodulin-dependent protein kinase II substrate motif;GSK-3, ERK1, ERK2, CDK5 substrate motif;MAPKAPK2 kinase substrate motif;PKC kinase substrate motif;WW domain binding motif	+	0.997204	8.63e-17	108.96	105.2	78.976	-0.39399	743910000	379850000	364060000	758	25.532	0.0218238	O60315-2;O60315	758;782	O60315-2	O60315-2	Zinc finger E-box-binding homeobox 2	ZEB2	TNIKPVEKLDHSRSNTPSPLNLSSTSSKNSH	S(0.003)NT(0.997)PS(1)PLNLSSTSSK	2;3
3.01982	-3.40114	3.40114	0	T	3	___2	activation of immune response;activation of innate immune response;anaphase-promoting complex-dependent proteasomal ubiquitin-dependent protein catabolic process;antigen processing and presentation;antigen processing and presentation of exogenous antigen;antigen processing and presentation of exogenous peptide antigen;antigen processing and presentation of exogenous peptide antigen via MHC class …	enzyme regulator activity	cell part;cytoplasmic part;cytosol;extracellular membrane-bounded organelle;extracellular organelle;extracellular region part;extracellular vesicular exosome;intracellular organelle part;intracellular part;macromolecular complex;membrane;membrane-bounded organelle;membrane-bounded vesicle;nuclear part;nucleoplasm;organelle;organelle part;proteasome accessory complex;proteasome complex;proteasome …	Proteasome	G protein-coupled receptor kinase 1 substrate motif;Growth associated histone HI kinase substrate motif;GSK-3, ERK1, ERK2, CDK5 substrate motif;WW domain binding motif	+	1	5.11e-35	135.66	135.66	119.28	-0.41574	1525900000	938420000	587470000	311	80.0557	0.00023659	Q99460;Q99460-2	311;311	Q99460	Q99460	26S proteasome non-ATPase regulatory subunit 1	PSMD1	SMETEEKTSSAFVGKTPEASPEPKDQTLKMI	TSSAFVGKT(1)PEAS(1)PEPK	2
1.90536	-2.44926	0	2.44926	S	3	___3	anatomical structure development;autophagy;biological regulation;catabolic process;cellular catabolic process;cellular component organization;cellular component organization at cellular level;cellular component organization or biogenesis;cellular component organization or biogenesis at cellular level;cellular metabolic process;cellular process;developmental process;embryonic organ development;emb…	binding;core promoter proximal region DNA binding;core promoter proximal region sequence-specific DNA binding;DNA binding;nucleic acid binding;nucleic acid binding transcription factor activity;regulatory region DNA binding;regulatory region nucleic acid binding;RNA polymerase II core promoter proximal region sequence-specific DNA binding;RNA polymerase II core promoter proximal region sequence-s…	cell part;cytoplasm;intracellular membrane-bounded organelle;intracellular organelle;intracellular part;membrane-bounded organelle;nucleus;organelle		ERK1,2 kinase substrate motif;GSK-3, ERK1, ERK2, CDK5 substrate motif;WW domain binding motif	+	1	5.46e-39	134.21	123.78	51.034	0.60637	2891600000	2582800000	308790000	109	51.0335	0.00331097	P19484	109	P19484	P19484	Transcription factor EB	TFEB	EYLSETYGNKFAAHISPAQGSPKPPPAASPG	FAAHIS(1)PAQGS(1)PKPPPAAS(1)PGVR	1;2;3
1.90536	-2.44926	0	2.44926	S	3	___3	anatomical structure development;autophagy;biological regulation;catabolic process;cellular catabolic process;cellular component organization;cellular component organization at cellular level;cellular component organization or biogenesis;cellular component organization or biogenesis at cellular level;cellular metabolic process;cellular process;developmental process;embryonic organ development;emb…	binding;core promoter proximal region DNA binding;core promoter proximal region sequence-specific DNA binding;DNA binding;nucleic acid binding;nucleic acid binding transcription factor activity;regulatory region DNA binding;regulatory region nucleic acid binding;RNA polymerase II core promoter proximal region sequence-specific DNA binding;RNA polymerase II core promoter proximal region sequence-s…	cell part;cytoplasm;intracellular membrane-bounded organelle;intracellular organelle;intracellular part;membrane-bounded organelle;nucleus;organelle		ERK1,2 kinase substrate motif;G protein-coupled receptor kinase 1 substrate motif;Growth associated histone HI kinase substrate motif;GSK-3, ERK1, ERK2, CDK5 substrate motif;PKA kinase substrate motif;PKC kinase substrate motif;WW domain binding motif	+	1	6.16e-30	107.21	101.82	51.034	0.60637	2948500000	2616600000	331920000	114	51.0335	0.00331097	P19484	114	P19484	P19484	Transcription factor EB	TFEB	TYGNKFAAHISPAQGSPKPPPAASPGVRAGH	FAAHIS(1)PAQGS(1)PKPPPAAS(1)PGVR	2;3
1.90536	-2.44926	0	2.44926	S	3	___3	anatomical structure development;autophagy;biological regulation;catabolic process;cellular catabolic process;cellular component organization;cellular component organization at cellular level;cellular component organization or biogenesis;cellular component organization or biogenesis at cellular level;cellular metabolic process;cellular process;developmental process;embryonic organ development;emb…	binding;core promoter proximal region DNA binding;core promoter proximal region sequence-specific DNA binding;DNA binding;nucleic acid binding;nucleic acid binding transcription factor activity;regulatory region DNA binding;regulatory region nucleic acid binding;RNA polymerase II core promoter proximal region sequence-specific DNA binding;RNA polymerase II core promoter proximal region sequence-s…	cell part;cytoplasm;intracellular membrane-bounded organelle;intracellular organelle;intracellular part;membrane-bounded organelle;nucleus;organelle		ERK1,2 kinase substrate motif;GSK-3, ERK1, ERK2, CDK5 substrate motif;WW domain binding motif	+	1	5.46e-39	134.21	123.78	51.034	0.60637	2965400000	2652200000	313160000	122	51.0335	0.00331097	P19484	122	P19484	P19484	Transcription factor EB	TFEB	HISPAQGSPKPPPAASPGVRAGHVLSSSAGN	FAAHIS(1)PAQGS(1)PKPPPAAS(1)PGVR	2;3
4.5753	-4.5753	4.11657	2.34852	S	4	___3	biological regulation;cellular component organization;cellular component organization or biogenesis;cellular localization;cellular macromolecule localization;cellular membrane organization;cellular process;cellular protein localization;localization;macromolecule localization;membrane organization;nuclear membrane organization;positive regulation of ATPase activity;positive regulation of catalytic…	ATPase activator activity;ATPase binding;ATPase regulator activity;binding;cytoskeletal protein binding;enzyme activator activity;enzyme binding;enzyme regulator activity;nucleoside-triphosphatase regulator activity;protein binding	cell part;integral to membrane;intracellular membrane-bounded organelle;intracellular organelle;intracellular organelle part;intracellular part;intrinsic to membrane;membrane;membrane part;membrane-bounded organelle;nuclear inner membrane;nuclear membrane;nuclear part;nucleus;organelle;organelle inner membrane;organelle membrane;organelle part		b-Adrenergic Receptor kinase substrate motif;Casein kinase II substrate motif;PKA kinase substrate motif;PKC kinase substrate motif	+	1	1.81e-206	255.63	248.84	117.15	0.70134	34701000000	22326000000	12375000000	154	80.2313	7.51909e-06	Q5JTV8;Q5JTV8-3;Q5JTV8-2	154;154;154	Q5JTV8;Q5JTV8-3	Q5JTV8-3	Torsin-1A-interacting protein 1	TOR1AIP1	PLQPSPVMTRRGLRDSHSSEEDEASSQTDLS	RGLRDS(1)HS(1)S(1)EEDEASSQTDLSQTISK	1;2;3
4.5753	-4.5753	4.11657	2.34852	S	3	___3	biological regulation;cellular component organization;cellular component organization or biogenesis;cellular localization;cellular macromolecule localization;cellular membrane organization;cellular process;cellular protein localization;localization;macromolecule localization;membrane organization;nuclear membrane organization;positive regulation of ATPase activity;positive regulation of catalytic…	ATPase activator activity;ATPase binding;ATPase regulator activity;binding;cytoskeletal protein binding;enzyme activator activity;enzyme binding;enzyme regulator activity;nucleoside-triphosphatase regulator activity;protein binding	cell part;integral to membrane;intracellular membrane-bounded organelle;intracellular organelle;intracellular organelle part;intracellular part;intrinsic to membrane;membrane;membrane part;membrane-bounded organelle;nuclear inner membrane;nuclear membrane;nuclear part;nucleus;organelle;organelle inner membrane;organelle membrane;organelle part		Casein kinase I substrate motif;Casein kinase II substrate motif	+	1	8.46e-272	294.46	276.89	150.48	-0.19123	74173000000	45635000000	28538000000	156	86.1016	7.51909e-06	Q5JTV8;Q5JTV8-3;Q5JTV8-2	156;156;156	Q5JTV8;Q5JTV8-3	Q5JTV8-3	Torsin-1A-interacting protein 1	TOR1AIP1	QPSPVMTRRGLRDSHSSEEDEASSQTDLSQT	RGLRDS(1)HS(1)S(1)EEDEASSQTDLSQTISK	1;2;3
4.5753	-4.5753	4.11657	2.34852	S	3	___3	biological regulation;cellular component organization;cellular component organization or biogenesis;cellular localization;cellular macromolecule localization;cellular membrane organization;cellular process;cellular protein localization;localization;macromolecule localization;membrane organization;nuclear membrane organization;positive regulation of ATPase activity;positive regulation of catalytic…	ATPase activator activity;ATPase binding;ATPase regulator activity;binding;cytoskeletal protein binding;enzyme activator activity;enzyme binding;enzyme regulator activity;nucleoside-triphosphatase regulator activity;protein binding	cell part;integral to membrane;intracellular membrane-bounded organelle;intracellular organelle;intracellular organelle part;intracellular part;intrinsic to membrane;membrane;membrane part;membrane-bounded organelle;nuclear inner membrane;nuclear membrane;nuclear part;nucleus;organelle;organelle inner membrane;organelle membrane;organelle part		Casein kinase II substrate motif;G protein-coupled receptor kinase 1 substrate motif;MDC1 BRCT domain binding motif;Plk1 PBD domain binding motif;Pyruvate dehydrogenase kinase substrate motif	+	1	8.46e-272	294.46	276.89	150.48	-0.19123	72002000000	43958000000	28044000000	157	86.1016	7.51909e-06	Q5JTV8;Q5JTV8-3;Q5JTV8-2	157;157;157	Q5JTV8;Q5JTV8-3	Q5JTV8-3	Torsin-1A-interacting protein 1	TOR1AIP1	PSPVMTRRGLRDSHSSEEDEASSQTDLSQTI	RGLRDS(1)HS(1)S(1)EEDEASSQTDLSQTISK	1;2;3
2.44493	-2.44493	2.43301	0	S	3	___3			cell part;cytoplasm;intracellular membrane-bounded organelle;intracellular organelle;intracellular part;membrane-bounded organelle;nucleus;organelle		b-Adrenergic Receptor kinase substrate motif;Casein kinase I substrate motif;Casein kinase II substrate motif;ERK1,2 kinase substrate motif;GSK-3, ERK1, ERK2, CDK5 substrate motif;WW domain binding motif	+	1	1.72e-52	144.29	122.94	90.694	0.025129	4938700000	3194900000	1743800000	214	77.3605	0.00176561	Q9H1E3;Q9H1E3-2	214;174	Q9H1E3	Q9H1E3	Nuclear ubiquitous casein and cyclin-dependent kinase substrate 1	NUCKS1	KEKTPSPKEEDEEPESPPEKKTSTSPPPEKS	T(0.135)PS(0.865)PKEEDEEPES(1)PPEKK	1;2;3
2.44493	-2.44493	2.43301	0	S	3	___3			cell part;cytoplasm;intracellular membrane-bounded organelle;intracellular organelle;intracellular part;membrane-bounded organelle;nucleus;organelle		Akt kinase substrate motif;Casein kinase II substrate motif;DNA dependent Protein kinase substrate motif;ERK1,2 kinase substrate motif;Growth associated histone HI kinase substrate motif;GSK-3, ERK1, ERK2, CDK5 substrate motif;PKA kinase substrate motif;PKC kinase substrate motif;WW domain binding motif	+	1	4.62e-63	177.87	161.81	105.44	0.068758	5352100000	3916800000	1435300000	204	105.444	0.00176561	Q9H1E3;Q9H1E3-2	204;164	Q9H1E3	Q9H1E3	Nuclear ubiquitous casein and cyclin-dependent kinase substrate 1	NUCKS1	VGRPTASKASKEKTPSPKEEDEEPESPPEKK	EKT(1)PS(1)PKEEDEEPES(1)PPEK	1;2;3
2.44493	-2.44493	2.43301	0	T	3	___3			cell part;cytoplasm;intracellular membrane-bounded organelle;intracellular organelle;intracellular part;membrane-bounded organelle;nucleus;organelle		6	+	1	4.62e-63	177.87	161.81	105.44	0.068758	4276100000	3216800000	1059300000	202	105.444	0.00176561	Q9H1E3;Q9H1E3-2	202;162	Q9H1E3	Q9H1E3	Nuclear ubiquitous casein and cyclin-dependent kinase substrate 1	NUCKS1	GKVGRPTASKASKEKTPSPKEEDEEPESPPE	EKT(1)PS(1)PKEEDEEPES(1)PPEK	2;3

## Sheet: 76_Higher without Ins
with NPM1-Ins	without NPM1-Ins	REL_F_NPM1-Ins	RELAPSE_NPM1-Ins	Amino acid	Charge	Multiplicity	GOBP name	GOMF name	GOCC name	KEGG name	Motifs	ANOVA Significant	Localization prob	PEP	Score	Delta score	Score for localization	Mass error [ppm]	Intensity	Intensity L	Intensity H	Position	Score diff	ANOVA p value	Proteins	Positions within proteins	Leading proteins	Protein	Protein names	Gene names	Sequence window	Phospho (STY) Probabilities	Number of Phospho (STY)
-1.33496	1.33496	0	0	S	2	___1	biological regulation;cellular process;cellular response to chemical stimulus;cellular response to endogenous stimulus;cellular response to growth factor stimulus;cellular response to organic substance;cellular response to stimulus;cellular response to transforming growth factor beta stimulus;negative regulation of biological process;negative regulation of cell proliferation;negative regulation o…	acetyltransferase activator activity;beta-tubulin binding;binding;carbohydrate binding;cytoskeletal protein binding;DNA binding;enzyme activator activity;enzyme regulator activity;glycosaminoglycan binding;heparin binding;nucleic acid binding;pattern binding;polysaccharide binding;protein binding;tubulin binding	cell part;cytoplasm;extracellular membrane-bounded organelle;extracellular organelle;extracellular region part;extracellular vesicular exosome;intracellular membrane-bounded organelle;intracellular organelle;intracellular part;membrane-bounded organelle;membrane-bounded vesicle;nucleus;organelle;vesicle		b-Adrenergic Receptor kinase substrate motif;Casein kinase II substrate motif;PKA kinase substrate motif;Pyruvate dehydrogenase kinase substrate motif	+	1	0.000251189	111.83	107.48	86.498	-0.97829	1330700000	601900000	728800000	119	78.742	0.0307511	O14737	119	O14737	O14737	Programmed cell death protein 5	PDCD5	EKTTTVKFNRRKVMDSDEDDDY_________	KVMDS(1)DEDDDY	1
-1.42752	1.6226	-1.6226	0	S	3	___1	biological regulation;biosynthetic process;cellular biosynthetic process;cellular macromolecule biosynthetic process;cellular macromolecule metabolic process;cellular metabolic process;cellular process;cellular protein metabolic process;gene expression;macromolecule biosynthetic process;macromolecule metabolic process;metabolic process;posttranscriptional regulation of gene expression;primary met…	binding;catalytic activity;GTP binding;GTPase activity;guanyl nucleotide binding;guanyl ribonucleotide binding;hydrolase activity;hydrolase activity, acting on acid anhydrides;hydrolase activity, acting on acid anhydrides, in phosphorus-containing anhydrides;nucleic acid binding;nucleoside-triphosphatase activity;nucleotide binding;purine nucleotide binding;purine ribonucleoside triphosphate bind…	cell part;cytoplasm;cytoplasmic part;cytosol;intracellular part	RNA transport	b-Adrenergic Receptor kinase substrate motif;Casein kinase II substrate motif	+	1	2.46e-88	185.96	178.38	180.64	0.1462	8829700000	4219700000	4610000000	214	82.2623	0.0166379	O60841	214	O60841	O60841	Eukaryotic translation initiation factor 5B	EIF5B	GQKKNQKNKPGPNIESGNEDDDASFKIKTVA	NKPGPNIES(1)GNEDDDASFK	1
-2.4088	2.4088	-1.6559	-1.82731	S	2	___1	B cell activation;biological regulation;cell activation;cellular component assembly;cellular component organization;cellular component organization or biogenesis;cellular process;cellular response to stimulus;immune system process;leukocyte activation;lymphocyte activation;macromolecular complex assembly;macromolecular complex subunit organization;negative regulation of biological process;negativ…	binding;binding, bridging;protein binding;protein binding, bridging;SH3/SH2 adaptor activity;signaling adaptor activity	cell part;cytoplasm;cytoplasmic part;cytosol;intracellular organelle part;intracellular part;membrane;nuclear part;nucleoplasm;organelle part;plasma membrane		14-3-3 domain binding motif;ATM kinase substrate motif;Calmodulin-dependent protein kinase II substrate motif;Casein kinase II substrate motif;DNA dependent Protein kinase substrate motif;PKA kinase substrate motif;PKC epsilon kinase substrate motif;PKC kinase substrate motif	+	1	3.53e-193	282.86	249.85	231.83	-0.040587	8408100000	8151400000	256690000	283	77.0882	0.00222721	O75563	283	O75563	O75563	Src kinase-associated phosphoprotein 2	SKAP2	EEDSAPVKVEEQRKMSQDSVHHTSGDKSTDY	KMS(1)QDSVHHTSGDK	1;2
-3.86262	3.86262	-3.49552	-1.87819	S	2	___1	cellular component biogenesis;cellular component biogenesis at cellular level;cellular component organization or biogenesis;cellular component organization or biogenesis at cellular level;cellular process;ribonucleoprotein complex biogenesis;ribosome biogenesis	binding;DNA binding;nucleic acid binding;RNA binding	cell part;granular component;intracellular non-membrane-bounded organelle;intracellular organelle;intracellular organelle part;intracellular part;non-membrane-bounded organelle;nuclear part;nucleolar part;nucleolus;nucleoplasm;organelle;organelle part		ERK1,2 kinase substrate motif;GSK-3, ERK1, ERK2, CDK5 substrate motif;PKA kinase substrate motif;PKC kinase substrate motif;WW domain binding motif	+	1	3.21e-06	115.33	61.129	43.651	0.87745	432790000	199880000	232920000	138	43.6508	5.71267e-05	O75683	138	O75683	O75683	Surfeit locus protein 6	SURF6	EKIQEARGQGSAKELSPAALEKRRRRKQERD	ELS(1)PAALEK	1
-2.03679	2.03679	-1.96206	0	S	3	___1	ATP-dependent chromatin remodeling;biological regulation;cellular component organization;cellular component organization at cellular level;cellular component organization or biogenesis;cellular component organization or biogenesis at cellular level;cellular macromolecule metabolic process;cellular metabolic process;cellular nitrogen compound metabolic process;cellular process;chromatin assembly o…	binding;catalytic activity;cation binding;chromatin binding;deacetylase activity;DNA binding;histone deacetylase activity;hydrolase activity;hydrolase activity, acting on carbon-nitrogen (but not peptide) bonds;hydrolase activity, acting on carbon-nitrogen (but not peptide) bonds, in linear amides;ion binding;metal ion binding;nucleic acid binding;nucleic acid binding transcription factor activit…	cell part;chromatin;chromatin remodeling complex;chromosomal part;histone deacetylase complex;intracellular organelle part;intracellular part;macromolecular complex;membrane;nuclear chromatin;nuclear chromosome part;nuclear part;nucleoplasm;nucleoplasm part;NuRD complex;organelle part;protein complex;transcription factor complex;transcriptional repressor complex		Casein kinase II substrate motif;ERK1,2 kinase substrate motif;G protein-coupled receptor kinase 1 substrate motif;GSK-3, ERK1, ERK2, CDK5 substrate motif;WW domain binding motif	+	0.997394	4.65e-56	142.32	142.32	80.102	-0.82321	503410000	327390000	176020000	435	29.3196	0.0041894	O94776;O94776-2	435;262	O94776	O94776	Metastasis-associated protein MTA2	MTA2	PHSRGHLSRPEAQSLSPYTTSANRAKLLAKN	GHLSRPEAQS(0.001)LS(0.997)PYT(0.001)TSANR	1
-3.50968	3.97658	-3.97658	0	S	3	___1	aging;ATP-dependent chromatin remodeling;biological regulation;cell aging;cell cycle process;cellular component assembly;cellular component assembly at cellular level;cellular component organization;cellular component organization at cellular level;cellular component organization or biogenesis;cellular component organization or biogenesis at cellular level;cellular macromolecular complex assembly…	binding;enzyme binding;enzyme inhibitor activity;enzyme regulator activity;histone binding;identical protein binding;kinase binding;kinase inhibitor activity;kinase regulator activity;NF-kappaB binding;nucleic acid binding;protein binding;protein binding transcription factor activity;protein dimerization activity;protein heterodimerization activity;protein homodimerization activity;protein kinase…	adherens junction;anchoring junction;cell junction;cell part;cell-substrate adherens junction;cell-substrate junction;centrosome;cytoplasm;cytoplasmic part;cytoskeletal part;cytosol;focal adhesion;intracellular membrane-bounded organelle;intracellular non-membrane-bounded organelle;intracellular organelle;intracellular organelle part;intracellular part;macromolecular complex;membrane;membrane-bou…		b-Adrenergic Receptor kinase substrate motif;BARD1 BRCT domain binding motif;Casein kinase I substrate motif;Casein kinase II substrate motif;G protein-coupled receptor kinase 1 substrate motif	+	1	1.82e-170	197.66	197.66	98.397	0.10086	2780700000	1544300000	1236500000	125	83.2148	6.03755e-05	P06748;P06748-2;P06748-3	125;125;125	P06748	P06748	Nucleophosmin	NPM1	HISGQHLVAVEEDAESEDEEEEDVKLLSISG	CGSGPVHISGQHLVAVEEDAES(1)EDEEEEDVK	1
-1.71832	2.73991	0	-2.73991	S	3	___1	actin cytoskeleton organization;actin filament organization;actin filament-based process;activation of immune response;antigen receptor-mediated signaling pathway;axon guidance;biological regulation;cell activation;cell projection assembly;cell projection organization;cell surface receptor linked signaling pathway;cellular component assembly;cellular component assembly at cellular level;cellular …	binding;binding, bridging;cytoskeletal adaptor activity;cytoskeletal protein binding;enzyme inhibitor activity;enzyme regulator activity;eukaryotic initiation factor eIF2 binding;kinase inhibitor activity;kinase regulator activity;protein binding;protein binding, bridging;protein complex scaffold;protein kinase inhibitor activity;protein kinase regulator activity;receptor binding;receptor signali…	cell junction;cell part;cell-cell junction;cytoplasm;cytoplasmic part;cytosol;endoplasmic reticulum;intracellular membrane-bounded organelle;intracellular non-membrane-bounded organelle;intracellular organelle;intracellular part;macromolecular complex;membrane;membrane-bounded organelle;non-membrane-bounded organelle;nucleus;organelle;organelle membrane;organelle part;plasma membrane;protein comp…	ErbB signaling pathway;Pathogenic Escherichia coli infection;T cell receptor signaling pathway	14-3-3 domain binding motif;Calmodulin-dependent protein kinase II alpha substrate motif;Calmodulin-dependent protein kinase II substrate motif;Calmodulin-dependent protein kinase IV substrate motif;Casein kinase II substrate motif;Chk1 kinase substrate motif;DNA dependent Protein kinase substrate motif;G protein-coupled receptor kinase 1 substrate motif;GSK3 kinase substrate motif;Phosphorylase …	+	0.999353	5.27e-47	122.53	116.39	81.97	-0.37617	2951500000	2344900000	606510000	85	32.4112	0.00179969	P16333;P16333-2	85;21	P16333	P16333	Cytoplasmic protein NCK1	NCK1	NLKDTLGIGKVKRKPSVPDSASPADDSFVDP	RKPS(0.999)VPDS(0.001)ASPADDSFVDPGER	1;2
-2.00486	2.00486	-1.42902	-1.38977	S	2	___1	apoptosis;biological regulation;cell death;cell surface receptor linked signaling pathway;cellular macromolecule metabolic process;cellular metabolic process;cellular process;cellular protein metabolic process;cellular response to stimulus;chordate embryonic development;death;detection of abiotic stimulus;detection of external stimulus;detection of light stimulus;detection of stimulus;detection o…	catalytic activity;glycylpeptide N-tetradecanoyltransferase activity;myristoyltransferase activity;N-acyltransferase activity;transferase activity;transferase activity, transferring acyl groups;transferase activity, transferring acyl groups other than amino-acyl groups	actin cytoskeleton;cell junction;cell part;cytoplasm;cytoplasmic part;cytoskeleton;cytosol;extrinsic to membrane;intracellular non-membrane-bounded organelle;intracellular organelle;intracellular part;membrane;membrane part;non-membrane-bounded organelle;organelle;plasma membrane		ERK1,2 kinase substrate motif;GSK-3, ERK1, ERK2, CDK5 substrate motif;WW domain binding motif	+	1	4.38e-08	110.22	99.497	110.22	0.86753	1364000000	523700000	840290000	47	86.0444	0.00508813	P30419	47	P30419	P30419	Glycylpeptide N-tetradecanoyltransferase 1	NMT1	DCENEEDNSYNRGGLSPANDTGAKKKKKKQK	GGLS(1)PANDTGAK	1
-1.50186	1.50186	0	0	S	2	___1		binding;DNA binding;lamin binding;nucleic acid binding;protein binding	cell part;cytoplasm;envelope;integral to membrane;intracellular membrane-bounded organelle;intracellular organelle;intracellular organelle part;intracellular part;intrinsic to membrane;membrane;membrane part;membrane-bounded organelle;nuclear envelope;nuclear inner membrane;nuclear membrane;nuclear part;nucleus;organelle;organelle envelope;organelle inner membrane;organelle membrane;organelle part		b-Adrenergic Receptor kinase substrate motif;Casein kinase II substrate motif	+	0.985031	0.00017545	110.84	87.07	66.056	0.38319	918500000	632980000	285520000	385	18.7539	0.0173622	P42167;P42167-2	385;276	P42167	P42167	Lamina-associated polypeptide 2, isoforms beta/gamma;Thymopoietin;Thymopentin	TMPO	AAGRPLELSDFRMEESFSSKYVPKYVPLADV	MEES(0.985)FS(0.013)S(0.002)K	1
-1.34953	1.34953	0	0	S	2	___1	cell cycle phase;cell cycle process;cell proliferation;cellular process;meiosis	adenyl nucleotide binding;adenyl ribonucleotide binding;ATP binding;binding;nucleotide binding;protein binding;protein C-terminus binding;purine nucleotide binding;purine ribonucleoside triphosphate binding;purine ribonucleotide binding;ribonucleotide binding	cell part;chromosomal part;chromosome;chromosome, centromeric region;condensed chromosome;cytoplasm;intracellular membrane-bounded organelle;intracellular non-membrane-bounded organelle;intracellular organelle;intracellular organelle part;intracellular part;membrane;membrane-bounded organelle;non-membrane-bounded organelle;nuclear part;nucleolus;nucleus;organelle;organelle part		b-Adrenergic Receptor kinase substrate motif;ERK1,2 kinase substrate motif;Growth associated histone HI kinase substrate motif;GSK-3, ERK1, ERK2, CDK5 substrate motif;PKA kinase substrate motif;PKC kinase substrate motif;WW domain binding motif	+	1	6.8e-09	167.12	140.12	121.8	0.3291	588970000	246640000	342330000	2528	121.797	0.0251797	P46013;P46013-2	2528;2168	P46013;P46013-2	P46013	Antigen KI-67	MKI67	TEPTGDSKSIKAFKESPKQILDPAASVTGSR	AFKES(1)PK	1
-1.53052	2.31272	-2.31272	0	S	2	___1	biological regulation;cellular macromolecule metabolic process;cellular metabolic process;cellular nitrogen compound metabolic process;cellular process;macromolecule metabolic process;metabolic process;mRNA metabolic process;mRNA processing;nitrogen compound metabolic process;nucleic acid metabolic process;nucleobase-containing compound metabolic process;primary metabolic process;regulation of al…	binding;mRNA binding;nucleic acid binding;nucleotide binding;RNA binding	cell part;cytoplasm;intracellular organelle part;intracellular part;macromolecular complex;nuclear body;nuclear part;nuclear speck;nucleoplasm;nucleoplasm part;organelle part;ribonucleoprotein complex;spliceosomal complex	Spliceosome	ERK1,2 kinase substrate motif;G protein-coupled receptor kinase 1 substrate motif;GSK-3, ERK1, ERK2, CDK5 substrate motif;WW domain binding motif	+	0.999992	8.32e-39	164.41	132.12	161.26	-0.075945	8200900000	5280200000	2920700000	677	50.9471	0.00381965	P49756	677	P49756	P49756	RNA-binding protein 25	RBM25	HRPKIGLSLKLGASNSPGQPNSVKRKKLPVD	LGASNS(1)PGQPNSVK	1;2
-1.51926	1.59813	-1.59813	0	S	3	___1	biological regulation;biosynthetic process;cellular biosynthetic process;cellular component assembly;cellular component assembly at cellular level;cellular component organization;cellular component organization at cellular level;cellular component organization or biogenesis;cellular component organization or biogenesis at cellular level;cellular macromolecular complex assembly;cellular macromolec…	binding;chromatin binding;core promoter proximal region DNA binding;core promoter proximal region sequence-specific DNA binding;DNA bending activity;DNA binding;mitochondrial light strand promoter sense binding;nucleic acid binding;nucleic acid binding transcription factor activity;regulatory region DNA binding;regulatory region nucleic acid binding;RNA polymerase II core promoter proximal region…	cell part;cytoplasmic part;cytosol;intracellular membrane-bounded organelle;intracellular non-membrane-bounded organelle;intracellular organelle;intracellular organelle lumen;intracellular organelle part;intracellular part;membrane-bounded organelle;membrane-enclosed lumen;mitochondrial matrix;mitochondrial nucleoid;mitochondrial part;mitochondrion;non-membrane-bounded organelle;nucleoid;nucleus;…	Huntington's disease	Casein kinase II substrate motif;PKA kinase substrate motif;PKC kinase substrate motif	+	0.992249	1.52e-21	125.73	120.52	118.31	-0.1676	1258500000	661370000	597110000	193	21.0725	0.0158754	Q00059;Q00059-2	193;161	Q00059	Q00059	Transcription factor A, mitochondrial	TFAM	PQEKLKTVKENWKNLSDSEKELYIQHAKEDE	NLS(0.992)DS(0.008)EKELYIQHAK	1
-1.66443	1.66443	-1.42501	0	S	2	___1	acetyl-CoA metabolic process;acyl-CoA biosynthetic process;acyl-CoA metabolic process;acylglycerol biosynthetic process;acylglycerol metabolic process;amine transport;amino acid transmembrane transport;amino acid transport;anatomical structure homeostasis;betaine transport;biological regulation;biosynthetic process;biotin metabolic process;carboxylic acid biosynthetic process;carboxylic acid meta…	acetyl-CoA carboxylase activity;adenyl nucleotide binding;adenyl ribonucleotide binding;ATP binding;binding;biotin carboxylase activity;catalytic activity;cation binding;CoA carboxylase activity;ion binding;ligase activity;ligase activity, forming carbon-carbon bonds;ligase activity, forming carbon-nitrogen bonds;metal ion binding;nucleotide binding;purine nucleotide binding;purine ribonucleoside…	actin cytoskeleton;cell part;cytoplasm;cytoplasmic part;cytoskeleton;cytosol;extracellular membrane-bounded organelle;extracellular organelle;extracellular region part;extracellular vesicular exosome;intracellular membrane-bounded organelle;intracellular non-membrane-bounded organelle;intracellular organelle;intracellular organelle part;intracellular part;membrane-bounded organelle;membrane-bound…	Fatty acid biosynthesis;Insulin signaling pathway;Propanoate metabolism;Pyruvate metabolism	AMP-activated protein kinase substrate motif	+	0.999968	2.1e-10	128.36	80.391	128.36	0.78027	1764900000	375910000	1389000000	80	45.1368	0.0154699	Q13085;Q13085-4;Q13085-2	80;117;22	Q13085	Q13085	Acetyl-CoA carboxylase 1;Biotin carboxylase	ACACA	SSLQDGLALHIRSSMSGLHLVKQGRDRKKID	SSMS(1)GLHLVK	1
-2.73873	3.28829	0	-3.28829	S	2	___1	actin cytoskeleton organization;actin filament organization;actin filament-based process;actin nucleation;Arp2/3 complex-mediated actin nucleation;biological regulation;cell surface receptor linked signaling pathway;cellular component organization;cellular component organization at cellular level;cellular component organization or biogenesis;cellular component organization or biogenesis at cellul…	actin binding;actin filament binding;Arp2/3 complex binding;binding;calmodulin binding;cytoskeletal protein binding;enzyme binding;enzyme inhibitor activity;enzyme regulator activity;GTPase binding;GTPase inhibitor activity;GTPase regulator activity;lipid binding;nucleoside-triphosphatase regulator activity;phosphatidylinositol binding;phosphatidylinositol-3,4,5-trisphosphate binding;phospholipid…	actin cytoskeleton;cell part;cell projection;cell surface;cytoplasm;cytoplasmic part;cytoskeletal part;cytoskeleton;cytosol;extracellular membrane-bounded organelle;extracellular organelle;extracellular region part;extracellular vesicular exosome;filopodium;intracellular non-membrane-bounded organelle;intracellular organelle;intracellular organelle part;intracellular part;lamellipodium;macromolec…	Regulation of actin cytoskeleton	14-3-3 domain binding motif;Akt kinase substrate motif;Calmodulin-dependent protein kinase II substrate motif;Casein kinase II substrate motif;MAPKAPK1 kinase substrate motif;p70 Ribosomal S6 kinase substrate motif;Phosphorylase kinase substrate motif;PKA kinase substrate motif;PKC kinase substrate motif;Pyruvate dehydrogenase kinase substrate motif	+	1	7.16e-45	162.81	142.51	115.33	-0.59532	2309700000	2067100000	242670000	16	71.5568	0.000255913	Q13576	16	Q13576	Q13576	Ras GTPase-activating-like protein IQGAP2	IQGAP2	MPHEELPSLQRPRYGSIVDDERLSAEEMDER	YGS(1)IVDDER	1
-1.32221	1.74744	-1.74744	0	S	2	___1	cellular macromolecule metabolic process;cellular metabolic process;cellular nitrogen compound metabolic process;cellular process;macromolecule metabolic process;maturation of SSU-rRNA;maturation of SSU-rRNA from tricistronic rRNA transcript (SSU-rRNA, 5.8S rRNA, LSU-rRNA);metabolic process;ncRNA metabolic process;ncRNA processing;nitrogen compound metabolic process;nucleic acid metabolic process…		cell part;cytoplasm;extracellular region part;intercellular bridge;intracellular membrane-bounded organelle;intracellular non-membrane-bounded organelle;intracellular organelle;intracellular organelle part;intracellular part;macromolecular complex;membrane;membrane-bounded organelle;non-membrane-bounded organelle;nuclear part;nucleolus;nucleus;organelle;organelle part;preribosome;ribonucleoprotei…		Casein kinase II substrate motif;ERK1,2 kinase substrate motif;GSK-3, ERK1, ERK2, CDK5 substrate motif;WW domain binding motif	+	0.999964	3.72e-06	125.03	102.45	107.65	-0.070413	485720000	262260000	223460000	3	44.4602	0.015724	Q13601;Q13601-2	3;3	Q13601	Q13601	KRR1 small subunit processome component homolog	KRR1	_____________MASPSLERPEKGAGKSEF	AS(1)PSLERPEK	1
-1.7684	1.83622	0	-1.83622	S	2	___1	biological regulation;biosynthetic process;cellular biosynthetic process;cellular macromolecule biosynthetic process;cellular macromolecule metabolic process;cellular metabolic process;cellular nitrogen compound metabolic process;cellular process;macromolecule biosynthetic process;macromolecule metabolic process;metabolic process;mRNA metabolic process;mRNA processing;nitrogen compound metabolic …	binding;nucleotide binding	cell part;cytoplasmic part;cytoskeletal part;cytoskeleton;intracellular non-membrane-bounded organelle;intracellular organelle;intracellular organelle part;intracellular part;microtubule cytoskeleton;microtubule organizing center;non-membrane-bounded organelle;nuclear body;nuclear part;nuclear speck;nucleoplasm;nucleoplasm part;organelle;organelle part		G protein-coupled receptor kinase 1 substrate motif;GSK3 kinase substrate motif;PKA kinase substrate motif;PKC kinase substrate motif	+	1	0.000178303	110.54	87.168	48.284	0.19003	342330000	255830000	86501000	117	48.284	0.00568568	Q14498-2;Q14498	117;117	Q14498-2	Q14498-2	RNA-binding protein 39	RBM39	PKFNSAIRGKIGLPHSIKLSRRRSRSKSPFR	IGLPHS(1)IK	1
-2.95552	2.95552	-2.49519	-1.55042	S	3	___1	biological regulation;biosynthetic process;cellular biosynthetic process;cellular macromolecule biosynthetic process;cellular macromolecule metabolic process;cellular metabolic process;cellular nitrogen compound metabolic process;cellular process;cellular response to stimulus;estrogen receptor signaling pathway;intracellular receptor mediated signaling pathway;macromolecule biosynthetic process;m…	adenyl nucleotide binding;adenyl ribonucleotide binding;ATP binding;ATPase activity;ATPase activity, coupled;ATP-dependent helicase activity;ATP-dependent RNA helicase activity;binding;catalytic activity;estrogen receptor binding;helicase activity;hormone receptor binding;hydrolase activity;hydrolase activity, acting on acid anhydrides;hydrolase activity, acting on acid anhydrides, in phosphorus-…	cell part;cytoplasm;intracellular membrane-bounded organelle;intracellular non-membrane-bounded organelle;intracellular organelle;intracellular organelle part;intracellular part;membrane;membrane-bounded organelle;non-membrane-bounded organelle;nuclear part;nucleolus;nucleus;organelle;organelle part		b-Adrenergic Receptor kinase substrate motif;BARD1 BRCT domain binding motif;Casein kinase I substrate motif;Casein kinase II substrate motif;PKA kinase substrate motif;PKC kinase substrate motif	+	1	4.51e-80	209.43	196.37	145.88	1.388	6039900000	2905800000	3134100000	782	76.4594	0.000450762	Q8TDD1;Q8TDD1-2	782;782	Q8TDD1	Q8TDD1	ATP-dependent RNA helicase DDX54	DDX54	LYQKWKQKQKIDDRDSDEEGASDRRGPERRG	IDDRDS(1)DEEGASDR	1
-3.36565	3.36565	-2.95837	-1.6815	S	2	___1	cellular component assembly;cellular component assembly at cellular level;cellular component organization;cellular component organization at cellular level;cellular component organization or biogenesis;cellular component organization or biogenesis at cellular level;cellular macromolecular complex assembly;cellular macromolecular complex subunit organization;cellular process;chromatin organization…	binding;DNA binding;nucleic acid binding	cell part;chromosomal part;intracellular membrane-bounded organelle;intracellular non-membrane-bounded organelle;intracellular organelle;intracellular organelle part;intracellular part;macromolecular complex;membrane-bounded organelle;non-membrane-bounded organelle;nuclear part;nucleolus;nucleosome;nucleus;organelle;organelle part;protein-DNA complex		Casein kinase II substrate motif;Cdc2 kinase substrate motif;CDK kinase substrate motif;CDK1,2,4,6 kinase substrate motif;ERK1,2 kinase substrate motif;GSK-3, ERK1, ERK2, CDK5 substrate motif;MAPKAPK2 kinase substrate motif;WW domain binding motif	+	0.993601	1.04e-56	201.3	181.1	156.88	-0.86791	6854500000	5274700000	1579800000	31	21.9111	0.000167636	Q92522	31	Q92522	Q92522	Histone H1x	H1FX	GMAKKVTKAGGSAALSPSKKRKNSKKKNQPG	AGGSAALS(0.994)PS(0.006)KK	1;2
-1.43332	1.43332	0	0	S	2	___1	actin cytoskeleton organization;actin filament-based process;alpha-beta T cell activation;alpha-beta T cell proliferation;biological regulation;cell activation;cell activation involved in immune response;cell proliferation;cell recognition;cell-cell recognition;cellular component organization;cellular component organization at cellular level;cellular component organization or biogenesis;cellular …	binding;enzyme regulator activity;GTPase regulator activity;guanyl-nucleotide exchange factor activity;nucleoside-triphosphatase regulator activity;protein binding;protein complex binding;Rac guanyl-nucleotide exchange factor activity;Ras guanyl-nucleotide exchange factor activity;receptor binding;Rho guanyl-nucleotide exchange factor activity;small GTPase regulator activity;T cell receptor bindi…	cell part;cytoplasmic part;cytoskeleton;cytosol;endomembrane system;extracellular membrane-bounded organelle;extracellular organelle;extracellular region part;extracellular vesicular exosome;intracellular non-membrane-bounded organelle;intracellular organelle;intracellular part;membrane;membrane-bounded organelle;membrane-bounded vesicle;non-membrane-bounded organelle;organelle;vesicle	Chemokine signaling pathway;Fc gamma R-mediated phagocytosis	PKA kinase substrate motif;PKC kinase substrate motif	+	0.833889	0.000207206	103.79	66.611	65.179	-0.819	774540000	633930000	140610000	1705	7.0071	0.0292611	Q92608	1705	Q92608	Q92608	Dedicator of cytokinesis protein 2	DOCK2	LPEVKLRRSKKRTKRSSVVFADEKAAAESDL	S(0.834)S(0.166)VVFADEK	1
-1.92959	2.48177	-2.48177	0	S	3	___1	attachment of spindle microtubules to chromosome;attachment of spindle microtubules to kinetochore;attachment of spindle microtubules to kinetochore involved in mitotic sister chromatid segregation;biological regulation;cell cycle process;cellular component organization;cellular component organization at cellular level;cellular component organization or biogenesis;cellular component organization …	binding;cation binding;ion binding;metal ion binding;nucleic acid binding	cell part;chromosomal part;chromosome;condensed chromosome;condensed chromosome kinetochore;cytoplasm;cytoskeletal part;intracellular membrane-bounded organelle;intracellular non-membrane-bounded organelle;intracellular organelle;intracellular organelle part;intracellular part;kinetochore;macromolecular complex;membrane-bounded organelle;non-membrane-bounded organelle;nuclear part;nucleoplasm;nuc…		Cdc2 kinase substrate motif;CDK kinase substrate motif;CDK1,2,4,6 kinase substrate motif;ERK1,2 kinase substrate motif;GSK-3, ERK1, ERK2, CDK5 substrate motif;MAPKAPK2 kinase substrate motif;PKA kinase substrate motif;PKC kinase substrate motif;WW domain binding motif	+	1	2.15e-24	147.1	147.1	83.633	1.2923	1367300000	426200000	941100000	87	83.6332	0.00244765	Q96JM3	87	Q96JM3	Q96JM3	Chromosome alignment-maintaining phosphoprotein 1	CHAMP1	KMYSNVYYHITSKHASPDKWNDKPKNQLNKE	HAS(1)PDKWNDKPK	1
-2.36763	2.36763	-2.3226	0	S	3	___1	biological regulation;biosynthetic process;cell cycle;cell proliferation;cellular biosynthetic process;cellular component organization;cellular component organization at cellular level;cellular component organization or biogenesis;cellular component organization or biogenesis at cellular level;cellular macromolecule biosynthetic process;cellular macromolecule metabolic process;cellular metabolic …	acid-amino acid ligase activity;binding;catalytic activity;cation binding;chromatin binding;core promoter proximal region DNA binding;core promoter proximal region sequence-specific DNA binding;DNA binding;histone binding;identical protein binding;ion binding;ligase activity;ligase activity, forming carbon-nitrogen bonds;metal ion binding;methylated histone residue binding;methyl-CpG binding;nucl…	cell part;chromatin;chromosomal part;euchromatin;heterochromatin;intracellular membrane-bounded organelle;intracellular organelle;intracellular organelle part;intracellular part;membrane-bounded organelle;nuclear chromatin;nuclear chromosome part;nuclear heterochromatin;nuclear matrix;nuclear part;nucleus;organelle;organelle part;replication fork		ERK1,2 kinase substrate motif;GSK-3, ERK1, ERK2, CDK5 substrate motif;WW domain binding motif	+	1	1.42e-20	102.07	102.07	61.942	-0.33102	629630000	281910000	347720000	287	61.9415	0.00195943	Q96T88;Q96T88-2	287;300	Q96T88	Q96T88	E3 ubiquitin-protein ligase UHRF1	UHRF1	IFVDEVFKIERPGEGSPMVDNPMRRKSGPSC	IERPGEGS(1)PMVDNPMR	1
-2.28231	2.28231	-1.85325	-1.37161	S	3	___1	cellular component assembly;cellular component assembly at cellular level;cellular component organization;cellular component organization at cellular level;cellular component organization or biogenesis;cellular component organization or biogenesis at cellular level;cellular macromolecular complex assembly;cellular macromolecular complex subunit organization;cellular macromolecule metabolic proces…	binding;cation binding;ion binding;metal ion binding;transition metal ion binding;zinc ion binding	cell part;intracellular membrane-bounded organelle;intracellular non-membrane-bounded organelle;intracellular organelle;intracellular organelle part;intracellular part;membrane-bounded organelle;non-membrane-bounded organelle;nuclear part;nucleolus;nucleoplasm;nucleus;organelle;organelle part		Casein kinase I substrate motif;ERK1,2 kinase substrate motif;Growth associated histone HI kinase substrate motif;GSK-3, ERK1, ERK2, CDK5 substrate motif;PKA kinase substrate motif;PKC kinase substrate motif;WW domain binding motif	+	0.99832	0.000161595	77.597	35.893	65.179	0.23452	956570000	557230000	399340000	648	28.0353	0.00318271	Q99590-2;Q99590	648;963	Q99590-2	Q99590-2	Protein SCAF11	SCAF11	KSKSSSFGRIDRDSYSPRWKGRWANDGWRCP	IDRDS(0.002)YS(0.998)PR	1
-1.92396	2.2444	0	-2.2444	S	3	___1	cellular component assembly;cellular component assembly at cellular level;cellular component organization;cellular component organization at cellular level;cellular component organization or biogenesis;cellular component organization or biogenesis at cellular level;cellular macromolecular complex assembly;cellular macromolecular complex subunit organization;cellular process;chromatin organization…	binding;protein binding;unfolded protein binding	cell part;cytoplasm;intracellular membrane-bounded organelle;intracellular organelle;intracellular part;membrane-bounded organelle;nucleus;organelle		Casein kinase I substrate motif;Casein kinase II substrate motif;G protein-coupled receptor kinase 1 substrate motif;MAPKAPK2 kinase substrate motif	+	0.999998	5.09e-203	240.64	240.64	219.7	0.12634	6112200000	3247200000	2865000000	125	56.2038	0.00298809	Q99733;Q99733-2	125;125	Q99733	Q99733	Nucleosome assembly protein 1-like 4	NAP1L4	ITGDVEPTDAESEWHSENEEEEKLAGDMKSK	EFITGDVEPTDAESEWHS(1)ENEEEEK	1
-1.83957	1.83957	-1.6031	0	S	2	___1	anatomical structure homeostasis;biological regulation;biosynthetic process;catabolic process;cellular biosynthetic process;cellular catabolic process;cellular component organization;cellular component organization at cellular level;cellular component organization or biogenesis;cellular component organization or biogenesis at cellular level;cellular macromolecule biosynthetic process;cellular mac…	ankyrin binding;binding;cytoskeletal protein binding;enzyme binding;protein binding	CCR4-NOT complex;cell part;chromatin;chromosomal part;cytoplasm;cytoplasmic part;cytoskeleton;cytosol;heterochromatin;intracellular membrane-bounded organelle;intracellular non-membrane-bounded organelle;intracellular organelle;intracellular organelle part;intracellular part;macromolecular complex;membrane;membrane-bounded organelle;non-membrane-bounded organelle;nuclear chromatin;nuclear chromos…		14-3-3 domain binding motif;Akt kinase substrate motif;Calmodulin-dependent protein kinase II substrate motif;Casein kinase II substrate motif;MAPKAPK1 kinase substrate motif;PKA kinase substrate motif;PKC kinase substrate motif	+	1	1.97e-49	179.46	179.46	83.758	0.094745	870880000	297350000	573520000	1666	79.7804	0.00997567	Q9C0C2	1666	Q9C0C2	Q9C0C2	182 kDa tankyrase-1-binding protein	TNKS1BP1	LSPSALKAKLRPRNRSAEEGELAESKSSQKE	NRS(1)AEEGELAESK	1
-2.38477	2.83773	-2.83773	0	S	2	___1	anatomical structure homeostasis;biological regulation;biosynthetic process;catabolic process;cellular biosynthetic process;cellular catabolic process;cellular component organization;cellular component organization at cellular level;cellular component organization or biogenesis;cellular component organization or biogenesis at cellular level;cellular macromolecule biosynthetic process;cellular mac…	ankyrin binding;binding;cytoskeletal protein binding;enzyme binding;protein binding	CCR4-NOT complex;cell part;chromatin;chromosomal part;cytoplasm;cytoplasmic part;cytoskeleton;cytosol;heterochromatin;intracellular membrane-bounded organelle;intracellular non-membrane-bounded organelle;intracellular organelle;intracellular organelle part;intracellular part;macromolecular complex;membrane;membrane-bounded organelle;non-membrane-bounded organelle;nuclear chromatin;nuclear chromos…		ATM kinase substrate motif;Casein kinase II substrate motif;DNA dependent Protein kinase substrate motif	+	1	7.83e-34	165.86	150.35	102.65	1.5656	836720000	311590000	525130000	836	102.649	0.000914629	Q9C0C2;Q9C0C2-2	836;287	Q9C0C2	Q9C0C2	182 kDa tankyrase-1-binding protein	TNKS1BP1	QDRVVGKPAQLGTQRSQEADVQDWEFRKRDS	S(1)QEADVQDWEFR	1
-2.60596	2.60596	-2.37626	0	S	3	___1	biological regulation;biosynthetic process;cellular biosynthetic process;cellular macromolecule biosynthetic process;cellular macromolecule metabolic process;cellular metabolic process;cellular nitrogen compound metabolic process;cellular process;macromolecule biosynthetic process;macromolecule metabolic process;metabolic process;nitrogen compound metabolic process;nucleic acid metabolic process;…	binding;chromatin binding;DNA binding;identical protein binding;nucleic acid binding;nucleosome binding;protein binding;protein dimerization activity;protein homodimerization activity	cell part;chromatin remodeling complex;histone deacetylase complex;intracellular membrane-bounded organelle;intracellular non-membrane-bounded organelle;intracellular organelle;intracellular organelle part;intracellular part;macromolecular complex;membrane-bounded organelle;non-membrane-bounded organelle;nuclear part;nucleolus;nucleoplasm;nucleoplasm part;nucleus;organelle;organelle part;protein …		ERK1,2 kinase substrate motif;GSK-3, ERK1, ERK2, CDK5 substrate motif;PKA kinase substrate motif;PKC kinase substrate motif;WW domain binding motif	+	1	2.74e-13	92.236	86.695	48.907	0.18858	872250000	607550000	264700000	161	48.907	0.00096908	Q9H147	161	Q9H147	Q9H147	Deoxynucleotidyltransferase terminal-interacting protein 1	DNTTIP1	IKRGRQAEEECAHRGSPLPKKRKGRPPGHIL	QAEEECAHRGS(1)PLPK	1
-1.53259	2.12539	-2.12539	0	S	3	___1	biosynthetic process;cell differentiation;cellular biosynthetic process;cellular developmental process;cellular macromolecule biosynthetic process;cellular macromolecule metabolic process;cellular metabolic process;cellular nitrogen compound metabolic process;cellular process;developmental process;macromolecule biosynthetic process;macromolecule metabolic process;metabolic process;multi-organism …	adenyl nucleotide binding;adenyl ribonucleotide binding;ATP binding;ATPase activity;ATPase activity, coupled;ATP-dependent helicase activity;ATP-dependent RNA helicase activity;binding;catalytic activity;double-stranded RNA binding;helicase activity;hydrolase activity;hydrolase activity, acting on acid anhydrides;hydrolase activity, acting on acid anhydrides, in phosphorus-containing anhydrides;n…	cell part;cytoplasm;intracellular membrane-bounded organelle;intracellular non-membrane-bounded organelle;intracellular organelle;intracellular organelle part;intracellular part;membrane;membrane-bounded organelle;non-membrane-bounded organelle;nuclear part;nucleolus;nucleoplasm;nucleus;organelle;organelle part		BARD1 BRCT domain binding motif;Casein kinase I substrate motif;Casein kinase II substrate motif;DNA dependent Protein kinase substrate motif;G protein-coupled receptor kinase 1 substrate motif	+	1	4.99e-17	108.75	108.75	51.771	0.44978	1079400000	269800000	809610000	121	51.7707	0.00601535	Q9NR30;Q9NR30-2	121;53	Q9NR30	Q9NR30	Nucleolar RNA helicase 2	DDX21	VVSSKTKKVTKNEEPSEEEIDAPKPKKMKKE	NEEPS(1)EEEIDAPKPK	1
-1.4297	1.4297	0	0	S	2	___1	biological regulation;biosynthetic process;cell cycle arrest;cell cycle process;cell proliferation;cellular biosynthetic process;cellular macromolecule biosynthetic process;cellular macromolecule metabolic process;cellular metabolic process;cellular nitrogen compound metabolic process;cellular process;macromolecule biosynthetic process;macromolecule metabolic process;metabolic process;ncRNA metab…	binding;DNA binding;enzyme binding;nucleic acid binding;nucleic acid binding transcription factor activity;protein binding;sequence-specific DNA binding transcription factor activity;ubiquitin protein ligase binding	cell part;cytoplasm;extracellular membrane-bounded organelle;extracellular organelle;extracellular region part;extracellular vesicular exosome;intracellular membrane-bounded organelle;intracellular non-membrane-bounded organelle;intracellular organelle;intracellular organelle part;intracellular part;macromolecular complex;membrane;membrane-bounded organelle;membrane-bounded vesicle;non-membrane-b…		Casein kinase II substrate motif;Pyruvate dehydrogenase kinase substrate motif	+	1	3.18e-152	237.15	233.53	105.51	-0.44843	13573000000	6165200000	7407900000	2	82.6205	0.0238139	Q9UQ80	2	Q9UQ80	Q9UQ80	Proliferation-associated protein 2G4	PA2G4	______________MSGEDEQQEQTIAEDLV	S(1)GEDEQQEQTIAEDLVVTK	1
-2.33424	3.43618	1.52463	-3.43618	T	2	___1	actin cytoskeleton organization;actin cytoskeleton reorganization;actin filament bundle assembly;actin filament capping;actin filament organization;actin filament-based process;anatomical structure development;apical protein localization;asymmetric protein localization;axon guidance;biological adhesion;biological regulation;cell adhesion;cell development;cell migration;cell motility;cell projecti…	actin binding;actin filament binding;binding;cell adhesion molecule binding;cytoskeletal protein binding;double-stranded RNA binding;enzyme binding;kinase binding;nucleic acid binding;protein binding;protein kinase binding;receptor binding;RNA binding;structural constituent of cytoskeleton;structural molecule activity	actin cytoskeleton;actin filament;adherens junction;anchoring junction;apical part of cell;apical plasma membrane;basolateral plasma membrane;blood microparticle;brush border;cell body;cell cortex part;cell division site part;cell junction;cell part;cell periphery;cell pole;cell projection;cell projection membrane;cell projection part;cell tip;cell-substrate adherens junction;cell-substrate junct…	Gastric acid secretion;Leukocyte transendothelial migration;Measles;Pathogenic Escherichia coli infection;Regulation of actin cytoskeleton	PKA kinase substrate motif;PKC kinase substrate motif	+	1	0.000346333	152.27	111.39	136.52	0.40876	7777200000	5829800000	1947400000	558	77.7331	0.000203432	P15311;P26038;P35241;P35241-5;P35241-4;P35241-2;P35241-3	567;558;564;564;428;217;160	P15311;P26038;P35241;P35241-3	P26038	Ezrin;Moesin;Radixin	EZR;MSN;RDX	IIHNENMRQGRDKYKTLRQIRQGNTKQRIDE;MIHAENMRLGRDKYKTLRQIRQGNTKQRIDE;VLHAENVKAGRDKYKTLRQIRQGNTKQRIDE	DKYKT(1)LR	1
-2.25912	2.25912	-1.97457	0	T	2	___1	cellular component assembly;cellular component assembly at cellular level;cellular component organization;cellular component organization at cellular level;cellular component organization or biogenesis;cellular component organization or biogenesis at cellular level;cellular macromolecular complex assembly;cellular macromolecular complex subunit organization;cellular process;chromatin assembly;chr…	binding;chromatin binding;chromatin DNA binding;DNA binding;nucleic acid binding;structure-specific DNA binding	cell part;chromatin;chromosomal part;euchromatin;intracellular organelle part;intracellular part;macromolecular complex;nuclear chromatin;nuclear chromosome part;nuclear euchromatin;nuclear part;nucleosome;organelle part;protein-DNA complex		Cdc2 kinase substrate motif;CDK1,2,4,6 kinase substrate motif;CDK5 kinase substrate motif;Growth associated histone HI kinase substrate motif;GSK-3, ERK1, ERK2, CDK5 substrate motif;WW domain binding motif	+	0.999999	2.68e-61	146.39	141	146.39	0.46185	4490400000	1304800000	3185500000	18	58.5848	0.00286619	P16402	18	P16402	P16402	Histone H1.3	HIST1H1D	ETAPLAPTIPAPAEKTPVKKKAKKAGATAGK	SETAPLAPTIPAPAEKT(1)PVK	1;2
-1.37053	1.37053	0	0	S	2	___2	biological regulation;biosynthetic process;cellular biosynthetic process;cellular macromolecule biosynthetic process;cellular macromolecule metabolic process;cellular metabolic process;cellular process;cellular protein metabolic process;gene expression;macromolecule biosynthetic process;macromolecule metabolic process;metabolic process;posttranscriptional regulation of gene expression;primary met…	binding;catalytic activity;GTP binding;GTPase activity;guanyl nucleotide binding;guanyl ribonucleotide binding;hydrolase activity;hydrolase activity, acting on acid anhydrides;hydrolase activity, acting on acid anhydrides, in phosphorus-containing anhydrides;nucleic acid binding;nucleoside-triphosphatase activity;nucleotide binding;purine nucleotide binding;purine ribonucleoside triphosphate bind…	cell part;cytoplasm;cytoplasmic part;cytosol;intracellular part	RNA transport	Casein kinase I substrate motif;Casein kinase II substrate motif;Pyruvate dehydrogenase kinase substrate motif	+	1	5.04e-53	153.65	153.65	153.65	-0.13472	39951000000	18860000000	21091000000	135	77.1565	0.0297039	O60841	135	O60841	O60841	Eukaryotic translation initiation factor 5B	EIF5B	DSKSKKTAKPKVEMYSGSDDDDDFNKLPKKA	VEMYS(1)GS(1)DDDDDFNKLPK	2
-1.37053	1.37053	0	0	S	2	___2	biological regulation;biosynthetic process;cellular biosynthetic process;cellular macromolecule biosynthetic process;cellular macromolecule metabolic process;cellular metabolic process;cellular process;cellular protein metabolic process;gene expression;macromolecule biosynthetic process;macromolecule metabolic process;metabolic process;posttranscriptional regulation of gene expression;primary met…	binding;catalytic activity;GTP binding;GTPase activity;guanyl nucleotide binding;guanyl ribonucleotide binding;hydrolase activity;hydrolase activity, acting on acid anhydrides;hydrolase activity, acting on acid anhydrides, in phosphorus-containing anhydrides;nucleic acid binding;nucleoside-triphosphatase activity;nucleotide binding;purine nucleotide binding;purine ribonucleoside triphosphate bind…	cell part;cytoplasm;cytoplasmic part;cytosol;intracellular part	RNA transport	Casein kinase II substrate motif;Pyruvate dehydrogenase kinase substrate motif	+	1	5.04e-53	153.65	153.65	141.69	-0.48586	40051000000	18902000000	21149000000	137	91.4839	0.0297039	O60841	137	O60841	O60841	Eukaryotic translation initiation factor 5B	EIF5B	KSKKTAKPKVEMYSGSDDDDDFNKLPKKAKG	VEMYS(1)GS(1)DDDDDFNKLPK	1;2
-1.42804	1.78791	-1.78791	0	S	3	___2	alpha-beta T cell activation;alpha-beta T cell differentiation;anatomical structure development;biological regulation;biosynthetic process;CD4-positive, alpha-beta T cell activation;CD4-positive, alpha-beta T cell differentiation;CD4-positive, CD25-positive, alpha-beta regulatory T cell differentiation;cell activation;cell differentiation;cell surface receptor linked signaling pathway;cellular bi…	activating transcription factor binding;binding;chromatin binding;DNA binding;enzyme binding;enzyme regulator activity;histone deacetylase binding;histone deacetylase regulator activity;hormone receptor binding;nuclear hormone receptor binding;nucleic acid binding;nucleic acid binding transcription factor activity;protein binding;protein binding transcription factor activity;receptor binding;regu…	cell part;chromatin;chromosomal part;cytoplasm;cytoskeletal part;intracellular membrane-bounded organelle;intracellular organelle;intracellular organelle part;intracellular part;macromolecular complex;membrane;membrane-bounded organelle;microtubule;nuclear chromatin;nuclear chromosome part;nuclear part;nucleoplasm;nucleoplasm part;nucleus;organelle;organelle part;protein complex;spindle microtubu…		Casein kinase II substrate motif;Cdc2 kinase substrate motif;CDK kinase substrate motif;CDK1,2,4,6 kinase substrate motif;ERK1,2 kinase substrate motif;GSK-3, ERK1, ERK2, CDK5 substrate motif;WW domain binding motif	+	0.962394	2.89e-50	124.9	124.9	112.13	-0.6271	1034000000	506790000	527230000	172	13.4455	0.0129817	O75376;O75376-2;O75376-3	172;172;63	O75376	O75376	Nuclear receptor corepressor 1	NCOR1	SSPISGQPCGDDQNASPSKLSKEELIQSMDR	HEAPS(0.477)S(0.52)PIS(0.003)GQPCGDDQNAS(0.962)PS(0.038)K	2
-1.40636	1.97537	-1.97537	0	S	3	___2	biological regulation;biosynthetic process;cell differentiation;cellular biosynthetic process;cellular component organization;cellular component organization at cellular level;cellular component organization or biogenesis;cellular component organization or biogenesis at cellular level;cellular developmental process;cellular macromolecule biosynthetic process;cellular macromolecule metabolic proce…	binding;cation binding;DNA binding;ion binding;metal ion binding;nucleic acid binding;protein binding transcription factor activity;transcription cofactor activity;transcription corepressor activity;transcription factor binding transcription factor activity	cell part;chromatin remodeling complex;histone deacetylase complex;intracellular organelle part;intracellular part;macromolecular complex;nuclear part;nucleoplasm;nucleoplasm part;organelle part;protein complex		14-3-3 domain binding motif;Akt kinase substrate motif;Calmodulin-dependent protein kinase II substrate motif;Casein kinase II substrate motif;MAPKAPK1 kinase substrate motif;Pim1 kinase substrate sequence;PKA kinase substrate motif;PKA, PKG kinase substrate motif;PKC epsilon kinase substrate motif;PKC kinase substrate motif;PKG kinase substrate motif;Pyruvate dehydrogenase kinase substrate motif	+	1	3.46e-147	184.7	183.56	109.68	-0.20174	4176900000	2574400000	1602500000	131	81.8499	0.00933005	O75446	131	O75446	O75446	Histone deacetylase complex subunit SAP30	SAP30	KNLIQSVRNRRKRKGSDDDGGDSPVQDIDTP	RKGS(1)DDDGGDS(1)PVQDIDTPEVDLYQLQVNTLR	1;2
-1.40431	1.95836	-1.95836	0	S	3	___2	biological regulation;biosynthetic process;cell differentiation;cellular biosynthetic process;cellular component organization;cellular component organization at cellular level;cellular component organization or biogenesis;cellular component organization or biogenesis at cellular level;cellular developmental process;cellular macromolecule biosynthetic process;cellular macromolecule metabolic proce…	binding;cation binding;DNA binding;ion binding;metal ion binding;nucleic acid binding;protein binding transcription factor activity;transcription cofactor activity;transcription corepressor activity;transcription factor binding transcription factor activity	cell part;chromatin remodeling complex;histone deacetylase complex;intracellular organelle part;intracellular part;macromolecular complex;nuclear part;nucleoplasm;nucleoplasm part;organelle part;protein complex		b-Adrenergic Receptor kinase substrate motif;ERK1,2 kinase substrate motif;GSK-3, ERK1, ERK2, CDK5 substrate motif;WW domain binding motif	+	1	3.46e-147	184.7	183.56	184.7	0.33809	3479900000	2183600000	1296300000	138	105.495	0.00965515	O75446	138	O75446	O75446	Histone deacetylase complex subunit SAP30	SAP30	RNRRKRKGSDDDGGDSPVQDIDTPEVDLYQL	KGS(1)DDDGGDS(1)PVQDIDTPEVDLYQLQVNTLR	2
-2.34472	2.34472	-2.25354	0	S	2	___2	biological regulation;cellular component assembly;cellular component assembly at cellular level;cellular component organization;cellular component organization at cellular level;cellular component organization or biogenesis;cellular component organization or biogenesis at cellular level;cellular macromolecular complex assembly;cellular macromolecular complex subunit organization;cellular process;…	binding;chromatin binding;chromatin DNA binding;DNA binding;enzyme binding;histone deacetylase binding;nucleic acid binding;protein binding;structure-specific DNA binding	cell part;chromatin;chromosomal part;extracellular membrane-bounded organelle;extracellular organelle;extracellular region part;extracellular vesicular exosome;heterochromatin;intracellular organelle part;intracellular part;macromolecular complex;membrane-bounded organelle;membrane-bounded vesicle;nuclear chromatin;nuclear chromosome part;nuclear heterochromatin;nuclear part;nucleosome;organelle;…		Cdc2 kinase substrate motif;CDK kinase substrate motif;CDK1,2,4,6 kinase substrate motif;ERK1,2 kinase substrate motif;Growth associated histone HI kinase substrate motif;GSK-3, ERK1, ERK2, CDK5 substrate motif;WW domain binding motif	+	1	1.1e-152	238.61	233.15	148.35	0.027857	579000000000	207000000000	372000000000	18	77.0542	0.00201249	P16401	18	P16401	P16401	Histone H1.5	HIST1H1B	ETAPAETATPAPVEKSPAKKKATKKAAGAGA	SETAPAET(0.002)AT(0.998)PAPVEKS(1)PAK	1;2
-1.95669	1.95669	-1.32628	-1.35157	S	2	___2	aging;base-excision repair;biological regulation;biosynthetic process;cell aging;cellular biosynthetic process;cellular component assembly;cellular component assembly at cellular level;cellular component disassembly;cellular component disassembly at cellular level;cellular component organization;cellular component organization at cellular level;cellular component organization or biogenesis;cellul…	5'-deoxyribose-5-phosphate lyase activity;AT DNA binding;binding;carbon-oxygen lyase activity;catalytic activity;DNA binding;DNA-(apurinic or apyrimidinic site) lyase activity;enzyme binding;hormone receptor binding;ligand-dependent nuclear receptor transcription coactivator activity;lyase activity;nuclear hormone receptor binding;nucleic acid binding;peroxisome proliferator activated receptor bi…	adherens junction;anchoring junction;cell junction;cell part;cell-substrate adherens junction;cell-substrate junction;chromatin;chromosomal part;cytoplasmic part;cytosol;focal adhesion;heterochromatin;intracellular membrane-bounded organelle;intracellular organelle;intracellular organelle part;intracellular part;macromolecular complex;membrane-bounded organelle;nuclear part;nucleoplasm;nucleoplas…		b-Adrenergic Receptor kinase substrate motif;Casein kinase II substrate motif	+	1	0	374.17	353.4	50.783	0.33255	140000000000	95824000000	43695000000	102	50.7826	0.0062578	P17096;P17096-2	102;91	P17096;P17096-2	P17096	High mobility group protein HMG-I/HMG-Y	HMGA1	PKKLEKEEEEGISQESSEEEQ__________	KLEKEEEEGIS(1)QES(1)S(1)EEEQ	1;2;3
-2.02913	2.02913	-1.54229	0	S	2	___2	aging;base-excision repair;biological regulation;biosynthetic process;cell aging;cellular biosynthetic process;cellular component assembly;cellular component assembly at cellular level;cellular component disassembly;cellular component disassembly at cellular level;cellular component organization;cellular component organization at cellular level;cellular component organization or biogenesis;cellul…	5'-deoxyribose-5-phosphate lyase activity;AT DNA binding;binding;carbon-oxygen lyase activity;catalytic activity;DNA binding;DNA-(apurinic or apyrimidinic site) lyase activity;enzyme binding;hormone receptor binding;ligand-dependent nuclear receptor transcription coactivator activity;lyase activity;nuclear hormone receptor binding;nucleic acid binding;peroxisome proliferator activated receptor bi…	adherens junction;anchoring junction;cell junction;cell part;cell-substrate adherens junction;cell-substrate junction;chromatin;chromosomal part;cytoplasmic part;cytosol;focal adhesion;heterochromatin;intracellular membrane-bounded organelle;intracellular organelle;intracellular organelle part;intracellular part;macromolecular complex;membrane-bounded organelle;nuclear part;nucleoplasm;nucleoplas…		BARD1 BRCT domain binding motif;Casein kinase II substrate motif;G protein-coupled receptor kinase 1 substrate motif;MAPKAPK2 kinase substrate motif;MDC1 BRCT domain binding motif;Plk1 PBD domain binding motif	+	1	0	374.17	353.4	50.783	0.33255	138000000000	94908000000	43209000000	103	50.7826	0.00544941	P17096;P17096-2	103;92	P17096;P17096-2	P17096	High mobility group protein HMG-I/HMG-Y	HMGA1	KKLEKEEEEGISQESSEEEQ___________	KLEKEEEEGIS(1)QES(1)S(1)EEEQ	1;2;3
-1.79599	2.44276	-2.44276	0	S	2	___2	cellular macromolecule metabolic process;cellular metabolic process;cellular nitrogen compound metabolic process;cellular process;enzyme-directed rRNA 2'-O-methylation;macromolecule metabolic process;macromolecule methylation;macromolecule modification;metabolic process;methylation;ncRNA metabolic process;ncRNA processing;nitrogen compound metabolic process;nucleic acid metabolic process;nucleoba…	catalytic activity;methyltransferase activity;RNA methyltransferase activity;rRNA methyltransferase activity;S-adenosylmethionine-dependent methyltransferase activity;transferase activity;transferase activity, transferring one-carbon groups	cell part;intracellular membrane-bounded organelle;intracellular non-membrane-bounded organelle;intracellular organelle;intracellular organelle part;intracellular part;macromolecular complex;membrane-bounded organelle;non-membrane-bounded organelle;nuclear part;nucleolus;nucleus;organelle;organelle part;preribosome;preribosome, small subunit precursor;ribonucleoprotein complex		Casein kinase II substrate motif	+	0.99891	7.87e-57	146.83	142.42	145.06	-1.5036	2893700000	1426500000	1467100000	335	29.6194	0.00293972	Q8IY81	335	Q8IY81	Q8IY81	pre-rRNA processing protein FTSJ3	FTSJ3	AKKLKEQAKALDISLSSGEEDEGDEEDSTAG	ALDIS(0.001)LS(0.999)S(1)GEEDEGDEEDSTAGTTK	2
-1.80792	2.53329	-2.53329	0	S	2	___2	cellular macromolecule metabolic process;cellular metabolic process;cellular nitrogen compound metabolic process;cellular process;enzyme-directed rRNA 2'-O-methylation;macromolecule metabolic process;macromolecule methylation;macromolecule modification;metabolic process;methylation;ncRNA metabolic process;ncRNA processing;nitrogen compound metabolic process;nucleic acid metabolic process;nucleoba…	catalytic activity;methyltransferase activity;RNA methyltransferase activity;rRNA methyltransferase activity;S-adenosylmethionine-dependent methyltransferase activity;transferase activity;transferase activity, transferring one-carbon groups	cell part;intracellular membrane-bounded organelle;intracellular non-membrane-bounded organelle;intracellular organelle;intracellular organelle part;intracellular part;macromolecular complex;membrane-bounded organelle;non-membrane-bounded organelle;nuclear part;nucleolus;nucleus;organelle;organelle part;preribosome;preribosome, small subunit precursor;ribonucleoprotein complex		Casein kinase II substrate motif;MDC1 BRCT domain binding motif;Plk1 PBD domain binding motif	+	0.999719	7.87e-57	146.83	142.42	145.06	-1.5036	2893700000	1426500000	1467100000	336	35.5008	0.00235325	Q8IY81	336	Q8IY81	Q8IY81	pre-rRNA processing protein FTSJ3	FTSJ3	KKLKEQAKALDISLSSGEEDEGDEEDSTAGT	ALDIS(0.001)LS(0.999)S(1)GEEDEGDEEDSTAGTTK	2
-1.37616	2.075	-2.075	0	S	3	___2			cell part;intracellular organelle part;intracellular part;nuclear part;nucleoplasm;organelle part		Casein kinase I substrate motif;Casein kinase II substrate motif;PKA kinase substrate motif;PKC kinase substrate motif	+	1	7.65e-104	197.73	188.22	156.47	1.1899	2933700000	1464600000	1469100000	499	156.465	0.00712353	Q8N3X1;Q8N3X1-2	499;501	Q8N3X1	Q8N3X1	Formin-binding protein 4	FNBP4	ETAIGAENSEKIDENSDKEMEVEESPEKIKV	IDENS(1)DKEMEVEES(1)PEKIK	1;2
-1.37616	2.075	-2.075	0	S	3	___2			cell part;intracellular organelle part;intracellular part;nuclear part;nucleoplasm;organelle part		b-Adrenergic Receptor kinase substrate motif;Casein kinase II substrate motif;Cdc2 kinase substrate motif;CDK kinase substrate motif;CDK1,2,4,6 kinase substrate motif;ERK1,2 kinase substrate motif;GSK-3, ERK1, ERK2, CDK5 substrate motif;WW domain binding motif	+	1	7.65e-104	197.73	188.22	156.47	1.1899	2524100000	1135600000	1388600000	508	156.465	0.00712353	Q8N3X1;Q8N3X1-2	508;510	Q8N3X1	Q8N3X1	Formin-binding protein 4	FNBP4	EKIDENSDKEMEVEESPEKIKVQTTPKVEEE	IDENS(1)DKEMEVEES(1)PEKIK	2
-5.09444	5.09444	-3.38861	-4.38915	S	4	___2			cell part;intracellular non-membrane-bounded organelle;intracellular organelle;intracellular organelle part;intracellular part;non-membrane-bounded organelle;nuclear part;nucleolus;organelle;organelle part		b-Adrenergic Receptor kinase substrate motif;ERK1,2 kinase substrate motif;GSK-3, ERK1, ERK2, CDK5 substrate motif;WW domain binding motif	+	1	2.46e-149	181.55	181.55	181.55	0.43074	7032100000	2059200000	4972900000	628	82.4164	1.39021e-06	Q8N9T8	628	Q8N9T8	Q8N9T8	Protein KRI1 homolog	KRI1	QRQLPALDGSLMGPESPPAQEEEAPVSPHKK	QLPALDGSLMGPES(1)PPAQEEEAPVS(1)PHKKPAPQK	2
-5.13142	5.13142	-3.42455	-4.41412	S	4	___2			cell part;intracellular non-membrane-bounded organelle;intracellular organelle;intracellular organelle part;intracellular part;non-membrane-bounded organelle;nuclear part;nucleolus;organelle;organelle part		Cdc2 kinase substrate motif;CDK kinase substrate motif;CDK1,2,4,6 kinase substrate motif;ERK1,2 kinase substrate motif;GSK-3, ERK1, ERK2, CDK5 substrate motif;WW domain binding motif	+	1	2.46e-149	181.55	181.55	96.213	-0.00039089	7097400000	2078700000	5018700000	639	86.1963	1.27441e-06	Q8N9T8	639	Q8N9T8	Q8N9T8	Protein KRI1 homolog	KRI1	MGPESPPAQEEEAPVSPHKKPAPQKRRRAKK	QLPALDGSLMGPES(1)PPAQEEEAPVS(1)PHKKPAPQK	2
-1.75965	1.75965	-1.57174	0	S	3	___2	biological regulation;biosynthetic process;cellular biosynthetic process;cellular macromolecule biosynthetic process;cellular macromolecule metabolic process;cellular metabolic process;cellular nitrogen compound metabolic process;cellular process;cellular response to stimulus;estrogen receptor signaling pathway;intracellular receptor mediated signaling pathway;macromolecule biosynthetic process;m…	adenyl nucleotide binding;adenyl ribonucleotide binding;ATP binding;ATPase activity;ATPase activity, coupled;ATP-dependent helicase activity;ATP-dependent RNA helicase activity;binding;catalytic activity;estrogen receptor binding;helicase activity;hormone receptor binding;hydrolase activity;hydrolase activity, acting on acid anhydrides;hydrolase activity, acting on acid anhydrides, in phosphorus-…	cell part;cytoplasm;intracellular membrane-bounded organelle;intracellular non-membrane-bounded organelle;intracellular organelle;intracellular organelle part;intracellular part;membrane;membrane-bounded organelle;non-membrane-bounded organelle;nuclear part;nucleolus;nucleus;organelle;organelle part		Casein kinase II substrate motif;PKA kinase substrate motif;PKC kinase substrate motif	+	1	3.09e-29	141.62	135.72	45.099	0.0068092	2468800000	1028100000	1440700000	39	45.099	0.0119371	Q8TDD1;Q8TDD1-2	39;39	Q8TDD1	Q8TDD1	ATP-dependent RNA helicase DDX54	DDX54	KGLRKRRGAASQARGSDSEDGEFEIQAEDDA	GS(1)DS(1)EDGEFEIQAEDDAR	2
-1.67766	1.67766	-1.41958	0	S	3	___2	biological regulation;biosynthetic process;cellular biosynthetic process;cellular macromolecule biosynthetic process;cellular macromolecule metabolic process;cellular metabolic process;cellular nitrogen compound metabolic process;cellular process;cellular response to stimulus;estrogen receptor signaling pathway;intracellular receptor mediated signaling pathway;macromolecule biosynthetic process;m…	adenyl nucleotide binding;adenyl ribonucleotide binding;ATP binding;ATPase activity;ATPase activity, coupled;ATP-dependent helicase activity;ATP-dependent RNA helicase activity;binding;catalytic activity;estrogen receptor binding;helicase activity;hormone receptor binding;hydrolase activity;hydrolase activity, acting on acid anhydrides;hydrolase activity, acting on acid anhydrides, in phosphorus-…	cell part;cytoplasm;intracellular membrane-bounded organelle;intracellular non-membrane-bounded organelle;intracellular organelle;intracellular organelle part;intracellular part;membrane;membrane-bounded organelle;non-membrane-bounded organelle;nuclear part;nucleolus;nucleus;organelle;organelle part		b-Adrenergic Receptor kinase substrate motif;G protein-coupled receptor kinase 1 substrate motif	+	1	3.09e-29	141.62	135.72	45.099	0.0068092	2468800000	1028100000	1440700000	41	45.099	0.0152381	Q8TDD1;Q8TDD1-2	41;41	Q8TDD1	Q8TDD1	ATP-dependent RNA helicase DDX54	DDX54	LRKRRGAASQARGSDSEDGEFEIQAEDDARA	GS(1)DS(1)EDGEFEIQAEDDAR	2
-1.69808	2.22998	-2.22998	0	S	2	___2	actin cytoskeleton organization;actin filament-based process;actomyosin structure organization;asymmetric Golgi ribbon formation;biological regulation;cell migration;cell motility;cellular component movement;cellular component organization;cellular component organization at cellular level;cellular component organization or biogenesis;cellular component organization or biogenesis at cellular level…	actin binding;actin filament binding;adenyl nucleotide binding;adenyl ribonucleotide binding;ADP binding;ATP binding;binding;catalytic activity;cytoskeletal protein binding;DNA binding;hydrolase activity;hydrolase activity, acting on acid anhydrides;hydrolase activity, acting on acid anhydrides, in phosphorus-containing anhydrides;motor activity;nucleic acid binding;nucleoside-triphosphatase acti…	actomyosin;cell part;cytoplasmic part;cytoskeletal part;endoplasmic reticulum-Golgi intermediate compartment;Golgi apparatus part;Golgi membrane;intracellular membrane-bounded organelle;intracellular organelle;intracellular organelle part;intracellular part;macromolecular complex;membrane;membrane-bounded organelle;myosin complex;organelle;organelle membrane;organelle part;protein complex;trans-G…		G protein-coupled receptor kinase 1 substrate motif;GSK3 kinase substrate motif;MAPKAPK2 kinase substrate motif;PKA kinase substrate motif;PKC kinase substrate motif	+	1	3.48e-45	157.68	140.31	150.36	0.69872	2319200000	1918400000	400760000	1998	96.2843	0.00518808	Q92614;Q92614-4;Q92614-3;Q92614-5;Q92614-2	1998;1983;1946;1525;1667	Q92614;Q92614-2	Q92614	Unconventional myosin-XVIIIa	MYO18A	VKSWLSKNKGPSKAASDDGSLKSSSPTSYWK	AAS(1)DDGS(1)LKS(0.003)S(0.235)S(0.748)PT(0.012)S(0.002)YWK	2;3
-1.69808	2.22998	-2.22998	0	S	2	___2	actin cytoskeleton organization;actin filament-based process;actomyosin structure organization;asymmetric Golgi ribbon formation;biological regulation;cell migration;cell motility;cellular component movement;cellular component organization;cellular component organization at cellular level;cellular component organization or biogenesis;cellular component organization or biogenesis at cellular level…	actin binding;actin filament binding;adenyl nucleotide binding;adenyl ribonucleotide binding;ADP binding;ATP binding;binding;catalytic activity;cytoskeletal protein binding;DNA binding;hydrolase activity;hydrolase activity, acting on acid anhydrides;hydrolase activity, acting on acid anhydrides, in phosphorus-containing anhydrides;motor activity;nucleic acid binding;nucleoside-triphosphatase acti…	actomyosin;cell part;cytoplasmic part;cytoskeletal part;endoplasmic reticulum-Golgi intermediate compartment;Golgi apparatus part;Golgi membrane;intracellular membrane-bounded organelle;intracellular organelle;intracellular organelle part;intracellular part;macromolecular complex;membrane;membrane-bounded organelle;myosin complex;organelle;organelle membrane;organelle part;protein complex;trans-G…		Casein kinase I substrate motif;Casein kinase II substrate motif;G protein-coupled receptor kinase 1 substrate motif;GSK3 kinase substrate motif;MAPKAPK2 kinase substrate motif;PKA kinase substrate motif;PKC kinase substrate motif	+	0.999998	3.48e-45	157.68	140.31	157.68	-1.1682	2310500000	1911200000	399270000	2002	58.6145	0.00518808	Q92614;Q92614-4;Q92614-3;Q92614-5;Q92614-2	2002;1987;1950;1529;1671	Q92614;Q92614-2	Q92614	Unconventional myosin-XVIIIa	MYO18A	LSKNKGPSKAASDDGSLKSSSPTSYWKSLAP	AAS(1)DDGS(1)LKS(0.08)S(0.192)S(0.726)PT(0.002)SYWK	2;3
-2.66338	2.66338	-1.74436	-2.1	S	3	___2	actin cytoskeleton organization;actin filament-based process;actomyosin structure organization;asymmetric Golgi ribbon formation;biological regulation;cell migration;cell motility;cellular component movement;cellular component organization;cellular component organization at cellular level;cellular component organization or biogenesis;cellular component organization or biogenesis at cellular level…	actin binding;actin filament binding;adenyl nucleotide binding;adenyl ribonucleotide binding;ADP binding;ATP binding;binding;catalytic activity;cytoskeletal protein binding;DNA binding;hydrolase activity;hydrolase activity, acting on acid anhydrides;hydrolase activity, acting on acid anhydrides, in phosphorus-containing anhydrides;motor activity;nucleic acid binding;nucleoside-triphosphatase acti…	actomyosin;cell part;cytoplasmic part;cytoskeletal part;endoplasmic reticulum-Golgi intermediate compartment;Golgi apparatus part;Golgi membrane;intracellular membrane-bounded organelle;intracellular organelle;intracellular organelle part;intracellular part;macromolecular complex;membrane;membrane-bounded organelle;myosin complex;organelle;organelle membrane;organelle part;protein complex;trans-G…		Casein kinase II substrate motif;G protein-coupled receptor kinase 1 substrate motif;Pyruvate dehydrogenase kinase substrate motif	+	0.999998	1.7e-133	212.76	208.82	161.91	0.072649	4907400000	3819400000	1088000000	2041	58.0274	0.00100825	Q92614;Q92614-4;Q92614-3;Q92614-5;Q92614-2	2041;2026;1989;1568;1710	Q92614;Q92614-2	Q92614	Unconventional myosin-XVIIIa	MYO18A	PLDNTSRPRYSHSYLSDSDTEAKLTETNA__	YSHSYLS(1)DS(1)DTEAK	1;2
-2.63367	2.63367	-1.7126	-2.09055	S	3	___2	actin cytoskeleton organization;actin filament-based process;actomyosin structure organization;asymmetric Golgi ribbon formation;biological regulation;cell migration;cell motility;cellular component movement;cellular component organization;cellular component organization at cellular level;cellular component organization or biogenesis;cellular component organization or biogenesis at cellular level…	actin binding;actin filament binding;adenyl nucleotide binding;adenyl ribonucleotide binding;ADP binding;ATP binding;binding;catalytic activity;cytoskeletal protein binding;DNA binding;hydrolase activity;hydrolase activity, acting on acid anhydrides;hydrolase activity, acting on acid anhydrides, in phosphorus-containing anhydrides;motor activity;nucleic acid binding;nucleoside-triphosphatase acti…	actomyosin;cell part;cytoplasmic part;cytoskeletal part;endoplasmic reticulum-Golgi intermediate compartment;Golgi apparatus part;Golgi membrane;intracellular membrane-bounded organelle;intracellular organelle;intracellular organelle part;intracellular part;macromolecular complex;membrane;membrane-bounded organelle;myosin complex;organelle;organelle membrane;organelle part;protein complex;trans-G…		b-Adrenergic Receptor kinase substrate motif;Casein kinase II substrate motif;G protein-coupled receptor kinase 1 substrate motif	+	0.9998	1.7e-133	212.76	208.82	139.88	0.24804	4905400000	3823000000	1082400000	2043	36.9897	0.00107891	Q92614;Q92614-4;Q92614-3;Q92614-5;Q92614-2	2043;2028;1991;1570;1712	Q92614;Q92614-2	Q92614	Unconventional myosin-XVIIIa	MYO18A	DNTSRPRYSHSYLSDSDTEAKLTETNA____	YSHSYLS(1)DS(1)DTEAK	1;2
-1.58291	2.13321	-2.13321	0	S	3	___2	anatomical structure development;anatomical structure morphogenesis;ATP-dependent chromatin remodeling;biological regulation;biosynthetic process;cell surface receptor linked signaling pathway;cellular biosynthetic process;cellular component disassembly;cellular component disassembly at cellular level;cellular component organization;cellular component organization at cellular level;cellular compo…	binding;chromatin binding;DNA binding;nucleic acid binding;protein binding;protein binding transcription factor activity;protein N-terminus binding;transcription coactivator activity;transcription cofactor activity;transcription factor binding transcription factor activity	cell part;chromatin;chromatin remodeling complex;chromosomal part;chromosome;intracellular non-membrane-bounded organelle;intracellular organelle;intracellular organelle part;intracellular part;macromolecular complex;nBAF complex;non-membrane-bounded organelle;npBAF complex;nuclear chromatin;nuclear chromosome part;nuclear part;nucleoplasm;organelle;organelle part;protein complex;sex chromosome;S…		14-3-3 domain binding motif;Akt kinase substrate motif;Calmodulin-dependent protein kinase II substrate motif;Casein kinase II substrate motif;ERK1,2 kinase substrate motif;G protein-coupled receptor kinase 1 substrate motif;GSK-3, ERK1, ERK2, CDK5 substrate motif;MAPKAPK1 kinase substrate motif;Pim1 kinase substrate sequence;PKA kinase substrate motif;PKC epsilon kinase substrate motif;PKC kinas…	+	1	4.62e-20	115.39	104.41	115.36	0.35121	16816000000	9584800000	7230900000	328	86.5305	0.00576972	Q92922	328	Q92922	Q92922	SWI/SNF complex subunit SMARCC1	SMARCC1	RRDRKASANARKRKHSPSPPPPTPTESRKKS	KHS(1)PS(1)PPPPTPTESR	1;2;3
-1.58291	2.13321	-2.13321	0	S	3	___2	anatomical structure development;anatomical structure morphogenesis;ATP-dependent chromatin remodeling;biological regulation;biosynthetic process;cell surface receptor linked signaling pathway;cellular biosynthetic process;cellular component disassembly;cellular component disassembly at cellular level;cellular component organization;cellular component organization at cellular level;cellular compo…	binding;chromatin binding;DNA binding;nucleic acid binding;protein binding;protein binding transcription factor activity;protein N-terminus binding;transcription coactivator activity;transcription cofactor activity;transcription factor binding transcription factor activity	cell part;chromatin;chromatin remodeling complex;chromosomal part;chromosome;intracellular non-membrane-bounded organelle;intracellular organelle;intracellular organelle part;intracellular part;macromolecular complex;nBAF complex;non-membrane-bounded organelle;npBAF complex;nuclear chromatin;nuclear chromosome part;nuclear part;nucleoplasm;organelle;organelle part;protein complex;sex chromosome;S…		DNA dependent Protein kinase substrate motif;ERK1,2 kinase substrate motif;G protein-coupled receptor kinase 1 substrate motif;GSK-3, ERK1, ERK2, CDK5 substrate motif;PKA kinase substrate motif;WW domain binding motif	+	1	4.62e-20	115.39	104.41	115.36	0.35121	16868000000	9617100000	7250700000	330	84.047	0.00576972	Q92922	330	Q92922	Q92922	SWI/SNF complex subunit SMARCC1	SMARCC1	DRKASANARKRKHSPSPPPPTPTESRKKSGK	KHS(1)PS(1)PPPPTPTESR	1;2;3
-1.77222	2.37764	-2.37764	0	S	2	___2	cellular component assembly;cellular component assembly at cellular level;cellular component organization;cellular component organization at cellular level;cellular component organization or biogenesis;cellular component organization or biogenesis at cellular level;cellular macromolecular complex assembly;cellular macromolecular complex subunit organization;cellular macromolecule metabolic proces…	binding;cation binding;ion binding;metal ion binding;transition metal ion binding;zinc ion binding	cell part;intracellular membrane-bounded organelle;intracellular non-membrane-bounded organelle;intracellular organelle;intracellular organelle part;intracellular part;membrane-bounded organelle;non-membrane-bounded organelle;nuclear part;nucleolus;nucleoplasm;nucleus;organelle;organelle part		14-3-3 domain binding motif;Akt kinase substrate motif;Calmodulin-dependent protein kinase II substrate motif;Casein kinase II substrate motif;ERK1,2 kinase substrate motif;G protein-coupled receptor kinase 1 substrate motif;GSK-3, ERK1, ERK2, CDK5 substrate motif;MAPKAPK1 kinase substrate motif;MAPKAPK2 kinase substrate motif;PKA kinase substrate motif;PKC kinase substrate motif;WW domain bindin…	+	0.999973	1.81e-120	205.68	205.68	157.2	1.1695	7919600000	3629700000	4289900000	481	46.7622	0.00317415	Q99590-2;Q99590	481;796	Q99590-2	Q99590-2	Protein SCAF11	SCAF11	IDKTKKPRTRRSRFHSPSTTWSPNKDTPQEK	FHS(1)PSTTWSPNK	1;2
-1.65879	1.65879	0	-1.63621	S	2	___2	cellular macromolecule metabolic process;cellular metabolic process;cellular nitrogen compound metabolic process;cellular process;macromolecule metabolic process;maturation of SSU-rRNA;metabolic process;ncRNA metabolic process;ncRNA processing;nitrogen compound metabolic process;nucleic acid metabolic process;nucleobase-containing compound metabolic process;primary metabolic process;RNA metabolic…		cell part;intracellular non-membrane-bounded organelle;intracellular organelle;intracellular organelle part;intracellular part;macromolecular complex;non-membrane-bounded organelle;nuclear part;nucleolus;organelle;organelle part;preribosome;ribonucleoprotein complex;small-subunit processome	Ribosome biogenesis in eukaryotes	Casein kinase II substrate motif;G protein-coupled receptor kinase 1 substrate motif	+	1	1.25e-38	138.25	128.87	138	-1.8714	1051400000	521390000	529990000	29	66.8523	0.0092802	Q9BVJ6;Q9BVJ6-3	29;29	Q9BVJ6	Q9BVJ6	U3 small nucleolar RNA-associated protein 14 homolog A	UTP14A	SQQEELADLPKDYLLSESEDEGDNDGERKHQ	DYLLS(1)ES(1)EDEGDNDGER	2
-1.65879	1.65879	0	-1.63621	S	2	___2	cellular macromolecule metabolic process;cellular metabolic process;cellular nitrogen compound metabolic process;cellular process;macromolecule metabolic process;maturation of SSU-rRNA;metabolic process;ncRNA metabolic process;ncRNA processing;nitrogen compound metabolic process;nucleic acid metabolic process;nucleobase-containing compound metabolic process;primary metabolic process;RNA metabolic…		cell part;intracellular non-membrane-bounded organelle;intracellular organelle;intracellular organelle part;intracellular part;macromolecular complex;non-membrane-bounded organelle;nuclear part;nucleolus;organelle;organelle part;preribosome;ribonucleoprotein complex;small-subunit processome	Ribosome biogenesis in eukaryotes	b-Adrenergic Receptor kinase substrate motif;BARD1 BRCT domain binding motif;Casein kinase II substrate motif;G protein-coupled receptor kinase 1 substrate motif	+	1	1.25e-38	138.25	128.87	113.42	0.30854	1069500000	531160000	538290000	31	81.0579	0.0092802	Q9BVJ6;Q9BVJ6-3	31;31	Q9BVJ6	Q9BVJ6	U3 small nucleolar RNA-associated protein 14 homolog A	UTP14A	QEELADLPKDYLLSESEDEGDNDGERKHQKL	DYLLS(1)ES(1)EDEGDNDGER	2
-2.22332	3.21042	-3.21042	0	S	2	___2	anatomical structure homeostasis;biological regulation;biosynthetic process;catabolic process;cellular biosynthetic process;cellular catabolic process;cellular component organization;cellular component organization at cellular level;cellular component organization or biogenesis;cellular component organization or biogenesis at cellular level;cellular macromolecule biosynthetic process;cellular mac…	ankyrin binding;binding;cytoskeletal protein binding;enzyme binding;protein binding	CCR4-NOT complex;cell part;chromatin;chromosomal part;cytoplasm;cytoplasmic part;cytoskeleton;cytosol;heterochromatin;intracellular membrane-bounded organelle;intracellular non-membrane-bounded organelle;intracellular organelle;intracellular organelle part;intracellular part;macromolecular complex;membrane;membrane-bounded organelle;non-membrane-bounded organelle;nuclear chromatin;nuclear chromos…		14-3-3 domain binding motif;Calmodulin-dependent protein kinase II substrate motif;Casein kinase II substrate motif;DNA dependent Protein kinase substrate motif;MAPKAPK2 kinase substrate motif;PKA kinase substrate motif;PKC kinase substrate motif	+	1	5.05e-35	145.73	140.85	114.96	0.057671	933180000	305600000	627580000	1620	102.293	0.000449469	Q9C0C2	1620	Q9C0C2	Q9C0C2	182 kDa tankyrase-1-binding protein	TNKS1BP1	HLFQDSTEPRASRVPSSDEEVVEEPQSRRTR	VPS(1)S(1)DEEVVEEPQSR	2
-2.22332	3.21042	-3.21042	0	S	2	___2	anatomical structure homeostasis;biological regulation;biosynthetic process;catabolic process;cellular biosynthetic process;cellular catabolic process;cellular component organization;cellular component organization at cellular level;cellular component organization or biogenesis;cellular component organization or biogenesis at cellular level;cellular macromolecule biosynthetic process;cellular mac…	ankyrin binding;binding;cytoskeletal protein binding;enzyme binding;protein binding	CCR4-NOT complex;cell part;chromatin;chromosomal part;cytoplasm;cytoplasmic part;cytoskeleton;cytosol;heterochromatin;intracellular membrane-bounded organelle;intracellular non-membrane-bounded organelle;intracellular organelle;intracellular organelle part;intracellular part;macromolecular complex;membrane;membrane-bounded organelle;non-membrane-bounded organelle;nuclear chromatin;nuclear chromos…		BARD1 BRCT domain binding motif;Casein kinase II substrate motif;MDC1 BRCT domain binding motif;Plk1 PBD domain binding motif	+	1	5.05e-35	145.73	140.85	114.96	0.057671	933180000	305600000	627580000	1621	94.3572	0.000449469	Q9C0C2	1621	Q9C0C2	Q9C0C2	182 kDa tankyrase-1-binding protein	TNKS1BP1	LFQDSTEPRASRVPSSDEEVVEEPQSRRTRM	VPS(1)S(1)DEEVVEEPQSR	2
-2.68611	3.35357	-3.35357	0	S	2	___2	amine transport;amino acid transmembrane transport;amino acid transport;biological regulation;carboxylic acid transport;cell communication;cell-cell signaling;cellular process;establishment of localization;ion transport;neurotransmitter transport;neurotransmitter uptake;neutral amino acid transport;nitrogen compound transport;organic acid transport;organic substance transport;regulation of biolog…	active transmembrane transporter activity;amine transmembrane transporter activity;amino acid transmembrane transporter activity;carboxylic acid transmembrane transporter activity;cation transmembrane transporter activity;cation:amino acid symporter activity;inorganic cation transmembrane transporter activity;ion transmembrane transporter activity;metal ion transmembrane transporter activity;mono…	cell part;extracellular membrane-bounded organelle;extracellular organelle;extracellular region part;extracellular vesicular exosome;integral to membrane;integral to plasma membrane;intrinsic to membrane;intrinsic to plasma membrane;membrane;membrane part;membrane-bounded organelle;membrane-bounded vesicle;organelle;plasma membrane;plasma membrane part;vesicle		Casein kinase II substrate motif;G protein-coupled receptor kinase 1 substrate motif;GSK3 kinase substrate motif;PKA kinase substrate motif;PKC kinase substrate motif	+	0.999625	1.56e-09	142.04	95.2	142.04	0.022213	1762000000	516300000	1245700000	52	34.2557	0.000353541	Q9H2H9	52	Q9H2H9	Q9H2H9	Sodium-coupled neutral amino acid transporter 1	SLC38A1	GQINSKFISDRESRRSLTNSHLEKKKCDEYI	S(1)LTNSHLEK	1;2
-1.53198	1.53198	0	0	S	3	___2	ATP-dependent chromatin remodeling;biological regulation;catabolic process;cell cycle process;cellular catabolic process;cellular component assembly;cellular component organization;cellular component organization at cellular level;cellular component organization or biogenesis;cellular component organization or biogenesis at cellular level;cellular macromolecule catabolic process;cellular macromol…	adenyl nucleotide binding;adenyl ribonucleotide binding;ATP binding;binding;catalytic activity;DNA binding;helicase activity;hydrolase activity;hydrolase activity, acting on acid anhydrides;hydrolase activity, acting on acid anhydrides, in phosphorus-containing anhydrides;nucleic acid binding;nucleoside-triphosphatase activity;nucleotide binding;purine nucleotide binding;purine ribonucleoside tri…	cell part;chromatin;chromosomal part;heterochromatin;intracellular organelle part;intracellular part;nuclear chromosome part;nuclear matrix;nuclear part;nuclear replication fork;nucleoplasm;organelle part;replication fork;site of double-strand break		Casein kinase II substrate motif;G protein-coupled receptor kinase 1 substrate motif;MDC1 BRCT domain binding motif;PKA kinase substrate motif;PKC kinase substrate motif;Plk1 PBD domain binding motif	+	0.987915	3.01e-88	192.85	179.82	183.49	0.040414	6451400000	2362100000	4089300000	212	17.4606	0.0177218	Q9H4L7;Q9H4L7-2	212;212	Q9H4L7	Q9H4L7	SWI/SNF-related matrix-associated actin-dependent regulator of chromatin subfamily A containing DEAD/H box 1	SMARCAD1	MFGDAGGGPRKRKLSSSSEPYEEDEFNDDQS	KLS(0.996)S(0.988)S(0.684)S(0.331)EPY(0.001)EEDEFNDDQSIKK	2;3
-1.48456	2.77257	-2.77257	1.9158	S	3	___2	viral reproduction		cell part;intracellular membrane-bounded organelle;intracellular non-membrane-bounded organelle;intracellular organelle;intracellular organelle part;intracellular part;membrane-bounded organelle;non-membrane-bounded organelle;nuclear part;nucleolus;nucleoplasm;nucleus;organelle;organelle part		Casein kinase II substrate motif;ERK1,2 kinase substrate motif;G protein-coupled receptor kinase 1 substrate motif;GSK-3, ERK1, ERK2, CDK5 substrate motif;PKA kinase substrate motif;PKC kinase substrate motif;WW domain binding motif	+	0.958651	1.65e-37	123.8	123.8	101.92	0.061828	2949000000	1056500000	1892500000	66	13.187	0.000752702	Q9H6F5	66	Q9H6F5	Q9H6F5	Coiled-coil domain-containing protein 86	CCDC86	VQRAGLGSPERPPKTSPGSPRLQQGAGLESP	AGLGSPERPPKT(0.902)S(0.959)PGS(0.14)PR	1;2;3
-1.82024	2.52425	-2.52425	0	S	3	___2	viral reproduction		cell part;intracellular membrane-bounded organelle;intracellular non-membrane-bounded organelle;intracellular organelle;intracellular organelle part;intracellular part;membrane-bounded organelle;non-membrane-bounded organelle;nuclear part;nucleolus;nucleoplasm;nucleus;organelle;organelle part		ERK1,2 kinase substrate motif;Growth associated histone HI kinase substrate motif;GSK-3, ERK1, ERK2, CDK5 substrate motif;PKA kinase substrate motif;PKC kinase substrate motif;WW domain binding motif	+	0.981806	1.65e-37	123.8	123.8	62.722	-1.1974	2480000000	882530000	1597500000	69	15.8444	0.00226157	Q9H6F5	69	Q9H6F5	Q9H6F5	Coiled-coil domain-containing protein 86	CCDC86	AGLGSPERPPKTSPGSPRLQQGAGLESPQGQ	AGLGS(0.008)PERPPKT(0.304)S(0.706)PGS(0.982)PR	2;3
-5.73218	5.73218	-5.55986	-3.01637	S	3	___2	viral reproduction		cell part;intracellular membrane-bounded organelle;intracellular non-membrane-bounded organelle;intracellular organelle;intracellular organelle part;intracellular part;membrane-bounded organelle;non-membrane-bounded organelle;nuclear part;nucleolus;nucleoplasm;nucleus;organelle;organelle part		14-3-3 domain binding motif;AMP-activated protein kinase substrate motif;b-Adrenergic Receptor kinase substrate motif;Calmodulin-dependent protein kinase II substrate motif;Casein kinase II substrate motif;ERK1,2 kinase substrate motif;GSK-3, ERK1, ERK2, CDK5 substrate motif;HMGCoA Reductase kinase substrate motif;PKA kinase substrate motif;PKC kinase substrate motif;WW domain binding motif	+	1	6.38e-93	194.08	183.19	127.92	0.1743	4922300000	2568100000	2354200000	18	65.9598	3.49453e-07	Q9H6F5	18	Q9H6F5	Q9H6F5	Coiled-coil domain-containing protein 86	CCDC86	TPLRRSRRLGGLRPESPESLTSVSRTRRALV	LGGLRPES(1)PES(0.999)LT(0.001)SVSR	1;2
-5.73218	5.73218	-5.55986	-3.01637	S	3	___2	viral reproduction		cell part;intracellular membrane-bounded organelle;intracellular non-membrane-bounded organelle;intracellular organelle;intracellular organelle part;intracellular part;membrane-bounded organelle;non-membrane-bounded organelle;nuclear part;nucleolus;nucleoplasm;nucleus;organelle;organelle part		b-Adrenergic Receptor kinase substrate motif;Casein kinase II substrate motif	+	0.998927	3.56e-35	136.64	136.64	133.41	0.39324	509070000	325780000	183280000	21	30.3848	3.49453e-07	Q9H6F5	21	Q9H6F5	Q9H6F5	Coiled-coil domain-containing protein 86	CCDC86	RRSRRLGGLRPESPESLTSVSRTRRALVEFE	LGGLRPES(1)PES(0.999)LT(0.001)SVSR	2
-1.33786	2.01806	-2.01806	0	S	4	___2			cell part;intracellular membrane-bounded organelle;intracellular non-membrane-bounded organelle;intracellular organelle;intracellular organelle part;intracellular part;membrane-bounded organelle;non-membrane-bounded organelle;nuclear part;nucleolus;nucleus;organelle;organelle part		Casein kinase II substrate motif;G protein-coupled receptor kinase 1 substrate motif	+	0.999996	5.06e-150	182.03	182.03	182.03	0.55278	4709000000	2324100000	2385000000	238	53.9717	0.0069934	Q9NQ55-2;Q9NQ55;Q9NQ55-3	238;238;238	Q9NQ55-2	Q9NQ55-2	Suppressor of SWI4 1 homolog	PPAN	RLQDISELLATGAGLSESEAEPDGDHNITEL	LQDISELLATGAGLS(1)ES(1)EAEPDGDHNITELPQAVAGR	2
-1.82974	2.63471	-2.63471	0	S	3	___2	anatomical structure morphogenesis;biological regulation;biosynthetic process;cellular biosynthetic process;cellular component organization;cellular component organization at cellular level;cellular component organization or biogenesis;cellular component organization or biogenesis at cellular level;cellular macromolecule biosynthetic process;cellular macromolecule metabolic process;cellular metab…	acetylcholine receptor regulator activity;adenyl nucleotide binding;adenyl ribonucleotide binding;ATP binding;binding;catalytic activity;cation binding;chromatin binding;histone acetyl-lysine binding;histone binding;histone kinase activity;ion binding;kinase activity;metal ion binding;non-membrane spanning protein tyrosine kinase activity;nucleotide binding;phosphotransferase activity, alcohol gr…	cell part;centromeric heterochromatin;chromatin;chromosomal part;chromosome;condensed chromosome;heterochromatin;intracellular membrane-bounded organelle;intracellular non-membrane-bounded organelle;intracellular organelle;intracellular organelle part;intracellular part;membrane-bounded organelle;non-membrane-bounded organelle;nucleus;organelle;organelle part		b-Adrenergic Receptor kinase substrate motif;Casein kinase II substrate motif;ERK1,2 kinase substrate motif;GSK-3, ERK1, ERK2, CDK5 substrate motif;WW domain binding motif	+	0.999814	1.1e-161	210.58	208	137.82	-0.14132	2800500000	1363300000	1437200000	158	37.2388	0.00189698	Q9UIG0-2;Q9UIG0	158;158	Q9UIG0-2	Q9UIG0-2	Tyrosine-protein kinase BAZ1B	BAZ1B	VDEEATEKKSDGACDSPSSDKENSSQIAQDH	KSDGACDS(1)PS(0.069)S(0.931)DKENSSQIAQDHQK	1;2
-1.35933	2.58196	-2.58196	2.04195	T	3	___2	viral reproduction		cell part;intracellular membrane-bounded organelle;intracellular non-membrane-bounded organelle;intracellular organelle;intracellular organelle part;intracellular part;membrane-bounded organelle;non-membrane-bounded organelle;nuclear part;nucleolus;nucleoplasm;nucleus;organelle;organelle part		G protein-coupled receptor kinase 1 substrate motif	+	0.964108	3.06e-37	119.87	119.87	50.029	-0.29759	2382600000	814140000	1568400000	65	14.0949	0.000944927	Q9H6F5	65	Q9H6F5	Q9H6F5	Coiled-coil domain-containing protein 86	CCDC86	SVQRAGLGSPERPPKTSPGSPRLQQGAGLES	AGLGS(1)PERPPKT(0.964)S(0.957)PGS(0.079)PR	2;3
-2.90134	2.90134	-2.75197	0	S	3	___3	anatomical structure development;anatomical structure morphogenesis;anterior neuropore closure;biological regulation;biosynthetic process;blood vessel development;body morphogenesis;cell death;cellular biosynthetic process;cellular macromolecule biosynthetic process;cellular macromolecule metabolic process;cellular metabolic process;cellular nitrogen compound metabolic process;cellular process;ch…	binding;binding, bridging;cation binding;DNA binding;ion binding;metal ion binding;nucleic acid binding;nucleic acid binding transcription factor activity;protein binding;protein binding, bridging;sequence-specific DNA binding;sequence-specific DNA binding transcription factor activity;transition metal ion binding;zinc ion binding	cell part;chromatin remodeling complex;histone deacetylase complex;intracellular membrane-bounded organelle;intracellular organelle;intracellular organelle part;intracellular part;macromolecular complex;membrane-bounded organelle;nuclear body;nuclear part;nuclear speck;nucleoplasm;nucleoplasm part;nucleus;NuRD complex;organelle;organelle part;protein complex;transcriptional repressor complex		14-3-3 domain binding motif;Calmodulin-dependent protein kinase II substrate motif;DNA dependent Protein kinase substrate motif;ERK1,2 kinase substrate motif;GSK-3, ERK1, ERK2, CDK5 substrate motif;PKA kinase substrate motif;PKC kinase substrate motif;WW domain binding motif;ZIP kinase substrate motif	+	1	8.75e-74	156.02	144.87	123.08	-0.16725	17130000000	9755200000	7374400000	100	114.428	0.000484263	Q86YP4;Q86YP4-3;Q86YP4-2	100;100;100	Q86YP4	Q86YP4	Transcriptional repressor p66-alpha	GATAD2A	MRTSHSDMKSERRPPSPDVIVLSDNEQPSSP	RPPS(1)PDVIVLS(1)DNEQPS(0.394)S(0.606)PR	2;3
-2.90134	2.90134	-2.75197	0	S	3	___3	anatomical structure development;anatomical structure morphogenesis;anterior neuropore closure;biological regulation;biosynthetic process;blood vessel development;body morphogenesis;cell death;cellular biosynthetic process;cellular macromolecule biosynthetic process;cellular macromolecule metabolic process;cellular metabolic process;cellular nitrogen compound metabolic process;cellular process;ch…	binding;binding, bridging;cation binding;DNA binding;ion binding;metal ion binding;nucleic acid binding;nucleic acid binding transcription factor activity;protein binding;protein binding, bridging;sequence-specific DNA binding;sequence-specific DNA binding transcription factor activity;transition metal ion binding;zinc ion binding	cell part;chromatin remodeling complex;histone deacetylase complex;intracellular membrane-bounded organelle;intracellular organelle;intracellular organelle part;intracellular part;macromolecular complex;membrane-bounded organelle;nuclear body;nuclear part;nuclear speck;nucleoplasm;nucleoplasm part;nucleus;NuRD complex;organelle;organelle part;protein complex;transcriptional repressor complex		Casein kinase II substrate motif	+	1	1.48e-63	147.54	138.07	135.19	0.69107	13803000000	7760700000	6042400000	107	69.8952	0.000484263	Q86YP4;Q86YP4-3;Q86YP4-2	107;107;107	Q86YP4	Q86YP4	Transcriptional repressor p66-alpha	GATAD2A	MKSERRPPSPDVIVLSDNEQPSSPRVNGLTT	RPPS(1)PDVIVLS(1)DNEQPS(0.143)S(0.857)PR	2;3
-2.69983	2.91801	-2.91801	0	S	3	___3	anatomical structure development;anatomical structure morphogenesis;anterior neuropore closure;biological regulation;biosynthetic process;blood vessel development;body morphogenesis;cell death;cellular biosynthetic process;cellular macromolecule biosynthetic process;cellular macromolecule metabolic process;cellular metabolic process;cellular nitrogen compound metabolic process;cellular process;ch…	binding;binding, bridging;cation binding;DNA binding;ion binding;metal ion binding;nucleic acid binding;nucleic acid binding transcription factor activity;protein binding;protein binding, bridging;sequence-specific DNA binding;sequence-specific DNA binding transcription factor activity;transition metal ion binding;zinc ion binding	cell part;chromatin remodeling complex;histone deacetylase complex;intracellular membrane-bounded organelle;intracellular organelle;intracellular organelle part;intracellular part;macromolecular complex;membrane-bounded organelle;nuclear body;nuclear part;nuclear speck;nucleoplasm;nucleoplasm part;nucleus;NuRD complex;organelle;organelle part;protein complex;transcriptional repressor complex		ERK1,2 kinase substrate motif;Growth associated histone HI kinase substrate motif;GSK-3, ERK1, ERK2, CDK5 substrate motif;MDC1 BRCT domain binding motif;PKA kinase substrate motif;PKC kinase substrate motif;Plk1 PBD domain binding motif;WW domain binding motif	+	0.972647	8.75e-74	156.02	144.87	132.16	0.24382	12496000000	7227700000	5268400000	114	15.5098	0.000555671	Q86YP4;Q86YP4-3;Q86YP4-2	114;114;114	Q86YP4	Q86YP4	Transcriptional repressor p66-alpha	GATAD2A	PSPDVIVLSDNEQPSSPRVNGLTTVALKETS	RPPS(1)PDVIVLSDNEQPS(0.027)S(0.973)PR	2;3
-2.907	2.907	-2.28024	-1.70098	S	3	___3	biological regulation;cellular macromolecule metabolic process;cellular metabolic process;cellular nitrogen compound metabolic process;cellular process;cellular response to chemical stimulus;cellular response to dsRNA;cellular response to organic substance;cellular response to stimulus;dsRNA fragmentation;I-kappaB kinase/NF-kappaB cascade;intracellular protein kinase cascade;intracellular signal …		cell part;cytoplasm;intracellular organelle part;intracellular part;nuclear part;nucleoplasm;organelle part		Casein kinase II substrate motif;ERK1,2 kinase substrate motif;G protein-coupled receptor kinase 1 substrate motif;GSK-3, ERK1, ERK2, CDK5 substrate motif;WW domain binding motif	+	0.990962	1.12e-11	95.624	88.352	67.01	-0.659	1499400000	842750000	656670000	52	20.6112	0.000485136	Q8TAD8	52	Q8TAD8	Q8TAD8	Smad nuclear-interacting protein 1	SNIP1	EVAPPAHRRPDHSGGSPSPPTSEPARSGHRG	RPDHS(0.01)GGS(0.991)PS(0.998)PPT(0.001)SEPAR	1;2;3
-3.20795	3.20795	-2.6113	-1.8248	S	3	___3	biological regulation;cellular macromolecule metabolic process;cellular metabolic process;cellular nitrogen compound metabolic process;cellular process;cellular response to chemical stimulus;cellular response to dsRNA;cellular response to organic substance;cellular response to stimulus;dsRNA fragmentation;I-kappaB kinase/NF-kappaB cascade;intracellular protein kinase cascade;intracellular signal …		cell part;cytoplasm;intracellular organelle part;intracellular part;nuclear part;nucleoplasm;organelle part		Casein kinase II substrate motif;DNA dependent Protein kinase substrate motif;ERK1,2 kinase substrate motif;G protein-coupled receptor kinase 1 substrate motif;GSK3 kinase substrate motif;GSK-3, ERK1, ERK2, CDK5 substrate motif;WW domain binding motif	+	0.998736	2.36e-11	79.426	72.578	79.426	2.01	1415100000	790480000	624580000	54	29.1558	0.000242704	Q8TAD8	54	Q8TAD8	Q8TAD8	Smad nuclear-interacting protein 1	SNIP1	APPAHRRPDHSGGSPSPPTSEPARSGHRGNR	RPDHS(0.051)GGS(0.95)PS(0.999)PPTSEPAR	2;3
-1.77403	1.77403	-1.57141	0	S	3	___3	biological regulation;cellular macromolecule metabolic process;cellular metabolic process;cellular nitrogen compound metabolic process;cellular process;cellular response to chemical stimulus;cellular response to dsRNA;cellular response to organic substance;cellular response to stimulus;dsRNA fragmentation;I-kappaB kinase/NF-kappaB cascade;intracellular protein kinase cascade;intracellular signal …		cell part;cytoplasm;intracellular organelle part;intracellular part;nuclear part;nucleoplasm;organelle part		G protein-coupled receptor kinase 1 substrate motif;MAPKAPK2 kinase substrate motif	+	0.762915	2.08e-10	70.761	70.761	69.071	-0.37612	625320000	343630000	281680000	58	5.09183	0.009232	Q8TAD8	58	Q8TAD8	Q8TAD8	Smad nuclear-interacting protein 1	SNIP1	HRRPDHSGGSPSPPTSEPARSGHRGNRARGV	RPDHS(0.554)GGS(0.485)PS(0.961)PPT(0.237)S(0.763)EPAR	3
-1.32779	2.04041	-2.04041	0	S	3	___3	biological adhesion;biological regulation;cell adhesion;cell division;cell surface receptor linked signaling pathway;cellular component biogenesis;cellular component biogenesis at cellular level;cellular component organization or biogenesis;cellular component organization or biogenesis at cellular level;cellular process;cellular response to stimulus;cellular response to stress;embryonic cleavage;…	binding;leucine zipper domain binding;LRR domain binding;nucleic acid binding transcription factor activity;protein binding;protein domain specific binding;sequence-specific DNA binding transcription factor activity	adherens junction;anchoring junction;cell junction;cell part;cell-substrate adherens junction;cell-substrate junction;centrosome;cytoplasm;cytoplasmic part;cytoskeletal part;focal adhesion;Golgi apparatus;intracellular membrane-bounded organelle;intracellular non-membrane-bounded organelle;intracellular organelle;intracellular organelle part;intracellular part;membrane-bounded organelle;microtubu…		Casein kinase II substrate motif;G protein-coupled receptor kinase 1 substrate motif;GSK3 kinase substrate motif	+	0.999902	2.1e-70	139.75	130.9	119.78	1.0023	7796200000	4006300000	3790000000	316	40.0955	0.00774677	Q9NY61	316	Q9NY61	Q9NY61	Protein AATF	AATF	PDTRYLVDGTKPNAGSEEISSEDDELVEEKK	YLVDGTKPNAGS(1)EEIS(1)S(1)EDDELVEEK	2;3
-1.32779	2.04041	-2.04041	0	S	3	___3	biological adhesion;biological regulation;cell adhesion;cell division;cell surface receptor linked signaling pathway;cellular component biogenesis;cellular component biogenesis at cellular level;cellular component organization or biogenesis;cellular component organization or biogenesis at cellular level;cellular process;cellular response to stimulus;cellular response to stress;embryonic cleavage;…	binding;leucine zipper domain binding;LRR domain binding;nucleic acid binding transcription factor activity;protein binding;protein domain specific binding;sequence-specific DNA binding transcription factor activity	adherens junction;anchoring junction;cell junction;cell part;cell-substrate adherens junction;cell-substrate junction;centrosome;cytoplasm;cytoplasmic part;cytoskeletal part;focal adhesion;Golgi apparatus;intracellular membrane-bounded organelle;intracellular non-membrane-bounded organelle;intracellular organelle;intracellular organelle part;intracellular part;membrane-bounded organelle;microtubu…		Casein kinase I substrate motif;Casein kinase II substrate motif;MAPKAPK2 kinase substrate motif;Pyruvate dehydrogenase kinase substrate motif	+	1	3.28e-86	155.11	142.09	126.33	-0.1563	9904700000	5228400000	4676300000	320	73.2104	0.00774677	Q9NY61	320	Q9NY61	Q9NY61	Protein AATF	AATF	YLVDGTKPNAGSEEISSEDDELVEEKKQQRR	YLVDGTKPNAGS(1)EEIS(1)S(1)EDDELVEEK	2;3
-1.32779	2.04041	-2.04041	0	S	3	___3	biological adhesion;biological regulation;cell adhesion;cell division;cell surface receptor linked signaling pathway;cellular component biogenesis;cellular component biogenesis at cellular level;cellular component organization or biogenesis;cellular component organization or biogenesis at cellular level;cellular process;cellular response to stimulus;cellular response to stress;embryonic cleavage;…	binding;leucine zipper domain binding;LRR domain binding;nucleic acid binding transcription factor activity;protein binding;protein domain specific binding;sequence-specific DNA binding transcription factor activity	adherens junction;anchoring junction;cell junction;cell part;cell-substrate adherens junction;cell-substrate junction;centrosome;cytoplasm;cytoplasmic part;cytoskeletal part;focal adhesion;Golgi apparatus;intracellular membrane-bounded organelle;intracellular non-membrane-bounded organelle;intracellular organelle;intracellular organelle part;intracellular part;membrane-bounded organelle;microtubu…		Casein kinase I substrate motif;Casein kinase II substrate motif;G protein-coupled receptor kinase 1 substrate motif;MDC1 BRCT domain binding motif;Plk1 PBD domain binding motif;Pyruvate dehydrogenase kinase substrate motif	+	1	3.28e-86	155.11	142.09	126.33	-0.1563	9904700000	5228400000	4676300000	321	76.0629	0.00774677	Q9NY61	321	Q9NY61	Q9NY61	Protein AATF	AATF	LVDGTKPNAGSEEISSEDDELVEEKKQQRRR	YLVDGTKPNAGS(1)EEIS(1)S(1)EDDELVEEK	2;3
-1.49532	1.49532	0	0	T	2	___3	biological regulation;regulation of biological process;regulation of biosynthetic process;regulation of cellular biosynthetic process;regulation of cellular macromolecule biosynthetic process;regulation of cellular metabolic process;regulation of cellular process;regulation of gene expression;regulation of macromolecule biosynthetic process;regulation of macromolecule metabolic process;regulation…	binding;DNA binding;lamin binding;nucleic acid binding;protein binding	cell part;chromatin;chromosomal part;cytoplasm;envelope;integral to membrane;intracellular membrane-bounded organelle;intracellular organelle;intracellular organelle part;intracellular part;intrinsic to membrane;membrane;membrane part;membrane-bounded organelle;nuclear envelope;nuclear inner membrane;nuclear membrane;nuclear part;nucleus;organelle;organelle envelope;organelle inner membrane;organ…		Calmodulin-dependent protein kinase II substrate motif;G protein-coupled receptor kinase 1 substrate motif;GSK-3, ERK1, ERK2, CDK5 substrate motif;MAPKAPK2 kinase substrate motif;MDC1 BRCT domain binding motif;PKC kinase substrate motif;Plk1 PBD domain binding motif;WW domain binding motif	+	0.997205	2.22e-52	161.02	156.64	124.06	0.82556	51270000000	45569000000	5701500000	160	26.7128	0.0246134	P42166;P42167;P42167-2;P42167-3	160;160;160;160	P42166;P42167	P42166	Lamina-associated polypeptide 2, isoform alpha;Thymopoietin;Thymopentin;Lamina-associated polypeptide 2, isoforms beta/gamma;Thymopoietin;Thymopentin	TMPO	KLLKLREQGTESRSSTPLPTISSSAENTRQN	EQGTES(0.001)RS(0.033)S(0.968)T(0.997)PLPT(0.001)ISSSAENTR	1;2;3;4
